# Supplementary material for: Impact of image segmentation on high-content screening data quality for SK-BR-3 cells
Source: BMC Bioinformatics. 2007 Sep 14;8:340. doi: 10.1186/1471-2105-8-340 (PMC2080643; doi:10.1186/1471-2105-8-340)
Supplement: Additional file 1 — Feature data for 2019 training and test cells. The structure of the data table is as follows. The first column contains unique cell identifiers. The first row contains headers, including: "Case" – indicates if the cell was randomly assigned to the training or test sets "Class" – the true class of the cell by human review (poorly segmented (PS) or well-segmented (WS) ) The remaining 116 columns contain the feature data for each cell. A total of ~190 features were generated by the Cellomics Morphology Explorer software, but only a subset of 116 features with complete data for every cell were included in our analysis. [file 1471-2105-8-340-S1.csv]

	Case	Class	MorphologyV2Cell.AngleCh1	MorphologyV2Cell.AngleStatusCh1	MorphologyV2Cell.AreaCh1	MorphologyV2Cell.AreaStatusCh1	MorphologyV2Cell.AvgIntenCh1	MorphologyV2Cell.AvgIntenCh2	MorphologyV2Cell.AvgIntenCh3	MorphologyV2Cell.AvgIntenCh4	MorphologyV2Cell.AvgIntenStatusCh1	MorphologyV2Cell.AvgIntenStatusCh2	MorphologyV2Cell.AvgIntenStatusCh3	MorphologyV2Cell.AvgIntenStatusCh4	MorphologyV2Cell.ConvexHullAreaRatioCh1	MorphologyV2Cell.ConvexHullAreaRatioStatusCh1	MorphologyV2Cell.ConvexHullPerimRatioCh1	MorphologyV2Cell.ConvexHullPerimRatioStatusCh1	MorphologyV2Cell.DiffIntenDensityCh1	MorphologyV2Cell.DiffIntenDensityCh3	MorphologyV2Cell.DiffIntenDensityCh4	MorphologyV2Cell.DiffIntenDensityStatusCh1	MorphologyV2Cell.DiffIntenDensityStatusCh3	MorphologyV2Cell.DiffIntenDensityStatusCh4	MorphologyV2Cell.EntropyIntenCh1	MorphologyV2Cell.EntropyIntenCh3	MorphologyV2Cell.EntropyIntenCh4	MorphologyV2Cell.EntropyIntenStatusCh1	MorphologyV2Cell.EntropyIntenStatusCh3	MorphologyV2Cell.EntropyIntenStatusCh4	MorphologyV2Cell.EqCircDiamCh1	MorphologyV2Cell.EqCircDiamStatusCh1	MorphologyV2Cell.EqEllipseLWRCh1	MorphologyV2Cell.EqEllipseLWRStatusCh1	MorphologyV2Cell.EqEllipseOblateVolCh1	MorphologyV2Cell.EqEllipseOblateVolStatusCh1	MorphologyV2Cell.EqEllipseProlateVolCh1	MorphologyV2Cell.EqEllipseProlateVolStatusCh1	MorphologyV2Cell.EqSphereAreaCh1	MorphologyV2Cell.EqSphereAreaStatusCh1	MorphologyV2Cell.EqSphereVolCh1	MorphologyV2Cell.EqSphereVolStatusCh1	MorphologyV2Cell.FiberAlign2Ch3	MorphologyV2Cell.FiberAlign2Ch4	MorphologyV2Cell.FiberAlign2StatusCh3	MorphologyV2Cell.FiberAlign2StatusCh4	MorphologyV2Cell.FiberLengthCh1	MorphologyV2Cell.FiberLengthStatusCh1	MorphologyV2Cell.FiberWidthCh1
207827637	Test	PS	143.247704734634	1	185	0	15.7118644067797	3.95480225988701	9.54802259887006	2.21468926553672	0	2	2	2	1.12450851900393	0	0.919682705372134	0	29.5192307692308	13.775641025641	6.82692307692308	2	2	2	4.96978086366545	4.37101744229457	2.71888366112646	2	0	2	15.3695395798233	0	3.06067606748188	1	336.96914329691	0	110.096310706329	0	742.115646258504	0	1900.99596632937	0	0	0	2	2	26.9813246758217	0	7.41036515650169
207932307	Train	PS	133.752036738381	0	819	1	31.923273657289	205.878516624041	69.9168797953964	164.153452685422	0	0	0	0	1.26315789473684	1	0.797080136606939	2	31.875	43.1222826086956	79.3084239130435	0	0	0	6.08759219182767	6.64276065252259	7.88015471810724	0	1	1	32.3055843480738	1	1.55839419175473	0	2232.90548459876	1	1432.82456801546	1	3278.72562358277	1	17653.5245311406	1	0.487935410984642	0.352374246676077	0	0	64.2823016058904	1	13.1670790598253
207932463	Train	WS	106.646387269631	0	431	0	28.0388349514563	115.315533980583	63.9417475728155	106.696601941748	0	0	0	0	1.05330990041008	0	0.935474953289456	0	32.4877102199224	35.9857697283312	51.3570504527814	0	0	0	5.88355654897469	6.68300002875443	7.14460116868278	0	1	0	23.4489193276163	0	1.37538618803506	0	802.194543936885	0	583.250399717142	0	1727.410430839	0	6750.98463973777	0	0.300521978953654	0.522315823937043	0	0	21.1411495779596	0	21.1411495779596
207932470	Train	PS	69.1503248054558	0	298	0	19.4561403508772	101.294736842105	28.2175438596491	31.0280701754386	0	0	0	2	1.20262510254307	0	0.865829114035626	2	26.7322834645669	22.9173228346457	26.3937007874016	2	0	2	5.42006493167742	5.43673168916795	5.77832948115852	2	0	0	19.5027859613922	0	3.39122021854044	1	724.714309992287	0	213.703110765304	0	1194.93197278912	0	3884.08375062171	0	0.220423900853116	0.733250443828511	0	1	43.1411228333584	0	7.40441241566111
207932455	Test	PS	2.88783729517633	2	285	0	24.2757352941176	111.415441176471	20.4742647058824	40.5772058823529	0	0	0	0	1.10933333333333	0	0.95681241523249	0	31.5806451612903	21.7096774193548	25.0322580645161	0	0	2	5.65824845125263	5.28567051574054	5.23585732541462	2	0	0	19.0527942040281	0	2.74137989631933	0	607.518515060189	0	221.610480136614	0	1140.42630385488	0	3621.38461203456	0	0.49138691188948	0.384547147106206	0	0	34.7497743920671	0	8.48357438503735
207827656	Test	WS	40.7482976023225	2	172	0	325.933333333333	652.606060606061	128.690909090909	346.854545454545	1	1	1	1	1.00583090379009	0	0.992636296022997	1	92.5629139072848	61.9271523178808	145.708609271523	1	1	1	6.99811077484379	6.80553842629325	7.119322896056	0	1	0	14.8393950486971	2	1.0397259407904	0	176.769326214085	0	170.015308149092	0	691.802721088436	0	1710.98897899915	0	0.309503918089273	0.362191255147601	0	0	12.3841986986105	0	12.3841986986105
207827659	Test	WS	173.95783295556	1	177	0	260.059171597633	595.420118343195	123.840236686391	273.295857988166	1	1	1	0	1.01416430594901	0	0.984021104054855	1	89.2265372168285	47.8155339805825	139.291262135922	1	0	1	6.89623912554664	6.66088742429903	7.03244948062753	0	1	0	15.0181893906284	2	1.08858303695645	0	187.491847538784	0	172.234768661277	0	708.573696145125	0	1773.58232765417	0	0.24497348237715	0.545225229909711	0	0	12.5962365936348	0	12.5962365936348
207827661	Test	PS	179.800466612077	1	251	0	18.3375	4.72916666666667	17.2333333333333	1.55416666666667	0	2	0	2	1.20038910505837	0	0.831055399563795	2	28.6179245283019	19.2216981132075	5.38207547169811	2	0	2	5.31807000075868	5.08564270720946	2.29580407134551	2	0	2	17.8969838154131	0	2.86641502380014	0	514.882283724055	0	179.625866962368	0	1006.25850340136	0	3001.49869158266	0	0	0	2	2	37.8486340283211	0	7.11739786029001
207932479	Test	WS	18.9364197680954	2	495	0	16.0528541226216	88.4820295983087	13.7167019027484	51.4270613107822	0	0	0	0	1.19230769230769	0	0.821960124049182	2	26.9840364880274	15.0661345496009	36.1174458380844	2	2	0	5.18920349658707	4.49385144183785	6.28118860962312	2	0	0	25.1249262057765	0	1.5066838812772	0	1032.81927081588	0	685.49168385632	0	1983.16780045352	0	8304.49077334446	0	0.355246270279308	0.45627166632689	0	0	44.1477314723898	0	11.7288892907016
207932480	Test	WS	153.25242682968	1	384	0	17.7438692098093	88.9318801089918	20.4441416893733	63.1117166212534	0	0	0	0	1.16036505867014	0	0.864979172854502	2	25.7603550295858	18.2307692307692	38.0591715976331	2	0	0	5.33497256502733	5.32042492968048	6.74038642794668	2	0	0	22.1313168850464	0	1.75500014756007	0	761.832025674849	0	434.092285823454	0	1538.73696145125	0	5675.71254943516	0	0.762419891176824	0.659566387379758	1	1	37.244466257646	0	10.7929942023938
207827711	Test	WS	13.6666708189353	2	424	0	174.355555555556	388.427160493827	38.762962962963	126.728395061728	1	1	0	0	1.03846153846154	0	0.972515602289283	0	67.2513089005236	27.1884816753927	84.1413612565445	0	0	0	7.38312109309626	5.24716675831514	5.99783969891543	1	0	0	23.2488639529001	0	1.46517203304761	0	806.95328782358	0	550.756682234161	0	1698.0612244898	0	6579.66573197636	0	0.524701212902719	0.53992349827003	0	0	20.2490835119342	0	20.2490835119342
207932484	Train	WS	109.416426339951	0	256	0	18.8285714285714	125.938775510204	13.6	46.8	0	0	0	0	1.08187134502924	0	0.9204595196506	0	28.0200445434298	14.8708240534521	32.6971046770601	2	2	2	5.38327217931088	4.15118272863746	6.1940345736679	2	0	0	18.0824497411445	0	1.37874785101652	0	368.309652862156	0	267.133437481415	0	1027.22222222222	0	3095.78236772001	0	0.36423598827108	0.480868569164531	0	0	22.2974337811907	0	12.0578760998205
207827674	Test	PS	52.2054470018701	2	236	0	18.1902654867257	5.32743362831858	17.0884955752212	1.91150442477876	0	2	0	2	1.29265770423992	1	0.801362221242282	2	28.5204081632653	16.9132653061224	5.91836734693878	2	0	2	5.2933906311275	4.99377848763553	2.42369780768774	2	0	2	17.3671455519886	0	3.37831931521193	1	510.780792091301	0	151.193757733721	0	947.560090702948	0	2742.73566908227	0	0	0	2	2	43.6427572507682	0	5.80620857181761
207932302	Test	PS	92.9014641559014	0	187	0	40.2402234636872	213.189944134078	44.195530726257	136.251396648045	0	0	0	0	1.03523035230352	0	0.979602852023696	0	32.1158536585366	25.609756097561	90.2743902439024	0	0	0	5.92933569711936	6.05530263235209	6.82164077719664	0	0	0	15.456129220361	0	1.53548946877937	0	242.730593602218	0	158.080272471797	0	750.501133786848	0	1933.30708397283	0	0.62598563257067	0.732745916718903	1	1	13.7078750893004	0	13.7078750893004
207932459	Train	PS	104.278653971599	0	258	0	17.5708502024291	124.368421052632	22.4615384615385	71.2064777327935	0	0	0	0	1.07572815533981	0	0.931300185891293	0	27.8761061946903	16.1194690265487	36.1858407079646	2	0	0	5.18427760984627	5.4862246378924	6.62463901595002	2	0	0	18.1561056458085	0	1.61605288830923	0	403.640527615644	0	249.769379786788	0	1035.60770975057	0	3133.76716430751	0	0.359418412121278	0.244307807602772	0	0	26.5285566331076	0	10.1742391624032
207827779	Train	PS	77.9919429315845	0	358	0	42.2836257309942	217.131578947368	42.3216374269006	67.5409356725146	0	0	0	0	1.0378301213419	0	0.961269792079781	0	43.309375	43.365625	56.04375	0	0	0	6.13658265703465	5.87002694789525	5.99569934093498	0	0	0	21.3642316104992	0	1.46821024364656	0	626.83730449226	0	426.939743272326	0	1433.91836734694	0	5105.76068509147	0	0.478963805329504	0.466576855709645	0	0	25.1269583288202	0	14.6108860868071
207827784	Train	PS	13.6599724743225	2	158	0	31.4105960264901	102.211920529801	41.4900662251656	116.119205298013	0	0	0	0	1.37931034482759	1	0.896038690658644	0	38.4503816793893	37.6488549618321	74.9236641221374	0	0	0	5.75626090879832	5.81434743205889	6.12137748454536	2	0	0	14.1958923758281	2	1.47769368797401	0	184.49269735769	0	124.851786848083	0	633.104308390023	0	1497.91343742965	0	0.724509882569051	0.597204582507185	1	1	27.6324863791854	0	6.05032986544081
207827790	Test	WS	23.0710659327011	2	313	0	215.411371237458	568.913043478261	150.652173913043	378.612040133779	1	1	1	1	1.0402576489533	0	0.957661756770252	0	73.8741007194245	78.3201438848921	191.553956834532	1	1	1	7.46885884484172	6.81352018079415	7.54013513514613	1	1	1	19.9760593041039	0	1.76245801129401	0	561.41979656929	0	318.543643577126	0	1253.63038548753	0	4173.76582098759	0	0.48762836106489	0.461769310521407	0	0	18.6808464245875	0	17.4222156371624
207827645	Train	WS	106.844369325432	0	315	0	294.767441860465	491.734219269103	193.435215946844	400.451827242525	1	1	1	1	1.01451612903226	0	0.977543717247927	0	154.578014184397	100.315602836879	237.40780141844	1	1	1	7.40263495116104	6.76102507326777	7.56094161969484	1	1	1	20.0427575174131	0	1.01664705536952	0	430.681678887371	0	423.629495224214	0	1262.01587301587	0	4215.71302099726	0	0.273583155947408	0.0189748876166053	0	2	16.753579150457	0	16.753579150457
207932306	Test	PS	93.5911403733293	0	762	1	35.6409903713893	163.71939477304	77.5226960110041	213.110041265475	0	0	0	0	1.2026622296173	0	0.848713166724865	2	35.0058351568198	54.4106491611962	121.671043034282	0	0	0	6.24920394829852	7.02756570325004	7.24078700316384	0	1	0	31.1488078680401	1	1.87158038716806	0	2193.44833521817	1	1171.97655535231	1	3048.12471655329	1	15824.2418589571	1	0.454963151627323	0.415037257921978	0	0	55.0398262032171	1	14.3069072438784
208312429	Test	PS	33.4584719743903	2	157	0	114.24	36.86	268.56	189.146666666667	0	0	1	0	1.13836477987421	0	0.874849171407814	0	85.943396226415	202.320754716981	97.9132075471698	0	1	0	6.72868835710969	6.94202169044318	4.86164575775038	0	0	0	14.148808025969	2	1.21496565579862	0	165.630548405064	0	136.32529250071	0	628.91156462585	0	1483.05816553382	0	0.0692839508729895	0.226476946871881	2	0	22.2068123996164	0	7.50497467293998
208314602	Test	PS	80.5548274096692	0	1060	1	59.3053359683794	38.7075098814229	29.9347826086957	22.5909090909091	0	0	0	0	1.07376058041112	0	0.919058813759619	0	48.8127572016461	30.7119341563786	23.727366255144	0	0	0	6.77193582626579	6.02444966319713	5.45241624897986	0	0	0	36.7506039658664	1	1.16764420926107	0	2845.42789056042	1	2436.89633194096	1	4243.0566893424	1	25989.1493324571	1	0.251241480657612	0.00413300123384069	0	2	41.936432193418	0	25.8382070166511
208319730	Train	WS	84.6540357293254	0	246	0	582.795744680851	244.344680851064	86.4	65.8808510638298	1	0	0	0	1.03853955375254	0	0.969827751232752	1	200.117782909931	72.5612009237875	35.6189376443418	1	0	0	7.63500678698681	5.63288226523926	6.08439803496541	1	0	0	17.7095756791997	0	1.26264522865658	0	331.103685427514	0	262.230179873883	0	985.2947845805	0	2908.19209230818	0	0.584840012907869	0.353767010916258	0	0	15.4920072213511	0	15.4920072213511
208332442	Test	PS	139.435815487647	0	178	0	25.5176470588235	1.25294117647059	65.7764705882353	7.82941176470588	0	2	0	0	1.51358695652174	1	0.818838756006631	0	38.4166666666667	58.6736111111111	12.8819444444444	0	0	2	5.61860911912258	6.5516642448005	2.60612902005814	2	0	2	15.0625563687959	0	2.68378240488258	0	297.008298040486	0	110.667801346391	0	712.766439909297	0	1789.34744648663	0	0.479635008060243	0.731837737080451	0	1	39.1975114942829	0	4.92036881423091
208333252	Train	WS	123.793870553676	0	223	0	375.046948356807	292.183098591549	112.103286384977	464.544600938967	1	0	0	1	1.01126126126126	2	0.985819841546646	1	124.297709923664	78.9745547073791	281.834605597964	1	0	1	7.50226936199495	5.41355242306705	6.76625988738921	1	0	0	16.8602506312667	0	1.11527081114884	0	268.522773084876	0	240.769121186155	0	893.054421768708	0	2509.52022973022	0	0.332004856072946	0.298966669535293	0	0	14.1940553409332	0	14.1940553409332
208336780	Test	WS	140.982122559905	1	193	0	65.0810810810811	344.805405405405	16.3243243243243	18.2594594594595	0	1	0	0	1.04492939666239	0	0.952235939080116	0	50.8928571428571	18.25	20.2916666666667	0	2	0	6.49985125761947	3.22627430553835	3.26520920968076	0	2	2	15.7130353916335	0	1.52581954532186	0	254.232302015668	0	166.620163436195	0	775.657596371882	0	2031.32254393012	0	0.807115200300919	0.592298271919182	1	0	14.8983322904103	0	13.7018162864804
208340300	Test	WS	135.451605353708	0	343	0	100.478658536585	287.826219512195	161.271341463415	423.762195121951	0	0	0	1	1.04163623082542	0	0.94748345504845	0	76.708674304419	131.206219312602	303.504091653028	0	0	1	7.26320427170848	6.75522334840985	4.4328034137409	1	0	0	20.9223829245583	0	1.19661255192767	0	531.507127804377	0	444.176460415825	0	1375.21995464853	0	4795.4797494417	0	0.486450003754945	0.0312625965013374	0	2	18.5816257684358	0	18.5816257684358
208341265	Test	PS	9.62233914806917	2	226	0	30.2083333333333	39.2962962962963	64.2546296296296	106.976851851852	0	0	0	0	1.53980370774264	1	0.828066602520429	0	38.4506666666667	41.16	61.4746666666667	0	0	0	5.84940440386199	6.43328980313164	6.4435986174042	2	0	0	16.9785696311628	0	2.54746136772225	0	414.434575352138	0	162.685322966328	0	905.632653061225	0	2562.72451004245	0	0.425491150355253	0.689510672760532	0	1	43.0143901092159	0	5.58642413327263
208384273	Test	PS	163.949804380448	1	276	0	110.943181818182	435.829545454545	192.901515151515	317.242424242424	0	1	0	1	1.07481751824818	0	0.96721068072037	0	69.7078189300412	118.827160493827	198.407407407407	0	0	1	7.04203223497488	7.41169404937515	7.08886552264916	1	1	1	18.7705149811633	0	2.56936117116316	0	562.393145803022	0	218.88442625932	0	1106.8843537415	0	3462.79822405333	0	0.727694974075163	0.470944363221028	1	0	25.9240204113656	0	11.0786422510256
208393986	Train	WS	84.3960679089494	0	809	1	31.0414507772021	101.801813471503	40.7383419689119	202.983160621762	0	0	0	0	1.58252730109204	1	0.868440077808542	0	42.7003484320557	26.1512195121951	111.28850174216	0	0	0	6.08185901396079	6.22689988416141	7.28834131783524	0	0	1	32.0983622972698	1	2.89619901489713	0	2985.80679229822	1	1030.93978588494	1	3236.79818594104	1	17315.9868092469	1	0.0113135272104661	0.366651094797027	2	0	82.8272215561163	1	10.1398908412225
208396095	Train	PS	167.931045610329	1	439	0	236.229116945107	413.350835322196	130.431980906921	557.732696897375	1	1	0	1	1.05875576036866	0	0.9500952102417	0	97.554002541296	70.4002541296061	289.439644218551	1	0	1	7.9760746018544	5.96496253060052	7.40686307803393	1	0	1	23.6472822997835	0	1.37618992019657	0	822.965768815129	0	598.003049388399	0	1756.75963718821	0	6923.76517890915	0	0.12367997130723	0.378001427270051	2	0	25.0793310322834	0	18.1389486755891
208397444	Test	WS	139.653701394537	0	645	1	65.5454545454545	0.915584415584416	162.535714285714	97.362012987013	0	2	0	0	2.52018278750952	1	0.661171433654914	2	60.6495412844037	118.895412844037	62.5761467889908	0	0	0	7.07245402394594	7.91036252142588	5.10790466451625	1	1	0	28.6724352448278	1	2.07044640702685	0	1799.38715264272	1	869.081733550704	0	2582.73015873016	1	12342.1938718424	0	0.727895738450548	0.385960108242196	1	0	113.585562683228	1	6.05828816655054
208399812	Train	WS	53.0550181727627	0	172	0	116.709090909091	398.169696969697	20.2363636363636	43.830303030303	0	1	0	0	1.05523255813953	0	0.963182089126062	0	59.1733333333333	20.1333333333333	43.2133333333333	0	2	0	6.61693590824	1.67933697835818	2.8733708957938	0	2	2	14.8393950486971	0	1.25419265379441	0	194.14651225178	0	154.797998269574	0	691.802721088436	0	1710.98897899915	0	0.702431361487242	0.75515864595132	0	1	13.2580747889798	2	13.2580747889798
208402916	Test	PS	10.1542499354158	2	172	0	101.745454545455	73.1333333333333	249.236363636364	132.278787878788	0	0	1	0	1.15451895043732	0	0.943153898771746	0	71.3973063973064	154.171717171717	92.7037037037037	0	1	0	6.68051302942594	7.04116170240601	4.06251450029846	0	1	0	14.8393950486971	0	2.25595016156856	0	260.382754674768	0	115.420437521423	0	691.802721088436	0	1710.98897899915	0	0.759216363533355	0.651421502339024	1	1	21.5430371324896	0	8.34440788377894
208405157	Test	PS	171.23933486338	1	251	0	165.425	271.970833333333	108.5125	534.3	0	0	0	1	1.05168986083499	0	0.959424598689615	0	82.7239819004525	75.4932126696833	374.502262443439	0	0	1	7.1867527308771	6.42768651753184	7.14716154092967	1	0	1	17.8969838154131	0	1.10298450685642	0	319.391327191937	0	289.570093873959	0	1006.25850340136	0	3001.49869158266	0	0.187127811866227	0.47154744424255	2	0	16.0039119832559	0	16.0039119832559
208406894	Train	PS	27.5172591738608	2	170	0	27.4539877300614	1.98773006134969	60.2638036809816	34.4171779141104	0	2	0	0	1.20287769784173	0	0.931120664127284	0	36.0173010380623	49.0346020761246	24.5778546712803	0	0	0	5.69920553120397	6.29465737185446	5.28873166940437	2	0	0	14.7491851242892	0	2.34395832531622	0	260.602093331497	0	111.180344171154	0	683.417233560091	0	1679.97454915123	0	0.735295133790738	0.191186588531708	1	2	23.2328403139992	0	7.83900310055916
208312487	Train	PS	89.3455699743584	0	431	0	55.4004854368932	60.1189320388349	117.167475728155	186.917475728155	0	0	0	0	1.70028818443804	1	0.85450848448768	0	58.8029689608637	102.287449392713	103.974358974359	0	0	0	6.69331111980789	7.32610928380308	6.73118373616129	0	1	0	23.4489193276163	0	3.52442515392419	1	1284.13747607866	0	364.353737133235	0	1727.410430839	0	6750.98463973777	0	0.3256417538838	0.402815885539771	0	0	63.7097918898145	0	7.13627589168321
208314669	Train	PS	100.847063927457	0	169	0	237.450617283951	449.641975308642	246.728395061728	299.462962962963	1	1	1	1	1.03846153846154	0	0.977512595225671	1	90.5714285714286	124.353741496599	286.891156462585	0	0	1	6.94618063553889	6.13093180456506	5.46766671621851	0	0	0	14.7038726205099	0	1.63877255094595	0	215.900382989653	0	131.745178954229	0	679.224489795919	0	1664.53839644834	0	0.0779030817555735	0.519803941042078	2	0	13.2580747889798	2	13.2580747889798
208332507	Test	PS	7.62115975614592	2	203	0	33.7061855670103	86.2319587628866	73.9690721649485	76.5463917525773	0	0	0	0	1.38775510204082	0	0.865498949119017	0	40.8230088495575	65.401179941003	54.5221238938053	0	0	0	5.90900833594193	6.32042506101396	6.25904180461284	0	0	0	16.0907056194584	0	3.11282831770191	0	389.943539670273	0	125.26985103957	0	813.392290249433	0	2181.34264925678	0	0.309016293220657	0.676318728000088	0	1	35.0265021749583	0	6.23198745715128
208335054	Test	WS	1.54514654565428	2	322	0	124.847402597403	235.594155844156	134.886363636364	249.5	0	0	0	0	1.02197802197802	0	0.973778317205538	1	63.8819444444444	75.0104166666667	152.125	0	0	0	6.9709738726852	7.01887097859003	7.54914805564245	0	1	1	20.2744733947499	0	1.3447715061083	0	512.710101865221	0	381.261872025365	0	1291.36507936508	0	4363.62449074939	0	0.418234406573707	0.0237220342082028	0	2	17.3275883739459	0	17.3275883739459
208340372	Test	PS	145.638353752576	1	155	0	154.277027027027	193.817567567568	266.067567567568	339.635135135135	0	0	1	1	1.28525641025641	0	0.892134816005592	0	134.523076923077	223.4	221.4	1	1	1	6.83107498725548	5.40648892319509	6.1191775188781	0	0	0	14.054166107421	2	1.54574591223997	0	183.09782139638	0	118.452728838888	0	620.526077097506	0	1453.49609358578	0	0.511611393372382	0.0840930179108966	0	2	24.7207709814017	0	6.61455934872503
208341331	Train	PS	134.354910788929	0	302	0	53.3217993079585	72.6505190311419	120.006920415225	82.1557093425606	0	0	0	0	1.26845093268451	0	0.798453384495922	0	52.8255813953488	100.899224806202	45.9186046511628	0	0	0	6.52044172337668	7.05940738655275	5.44013792216252	0	1	0	19.6391707415909	0	1.429683638897	0	480.49435317082	0	336.084389649672	0	1211.70294784581	0	3966.14018013881	0	0.906451210286674	0.455093265380701	1	0	41.6376293854008	0	7.75988741664093
208384335	Train	PS	135.46054791675	0	582	0	29.5323741007194	37.3830935251799	56.4460431654676	105.584532374101	0	0	0	0	1.879932829555	1	0.723081089466681	2	40.6065239551478	51.0448521916412	65.9072375127421	0	0	0	6.06539879753602	6.63242896415492	6.08759521070067	0	0	0	27.2402833217012	1	3.70039909985096	1	2062.8042670853	1	557.45453704396	0	2331.16553287982	0	10583.6015975718	0	0.655180223903837	0.541971951230074	0	0	102.146986893199	1	6.11075027150618
208394060	Test	PS	11.8875599798148	2	388	0	22.1132075471698	118.150943396226	32.8760107816712	150.695417789757	0	0	0	0	1.3815873015873	0	0.715688428057279	2	35.8734939759036	31.1385542168675	94.0632530120482	0	0	0	5.52806194284538	5.87875102929486	6.98310735887202	2	0	1	22.2515966669321	0	1.7651561401077	0	776.558144122766	0	439.937366716684	0	1555.50793650794	0	5768.75586923108	0	0.763173963723281	0.16431562846582	1	2	57.1861562303721	0	7.21718754138809
208396166	Train	PS	45.6296661763877	0	374	0	33.6834733893557	169.221288515406	21.3389355742297	65.4173669467787	0	0	0	0	1.17702070808283	0	0.892857944014662	0	40.8841463414634	20.6951219512195	39.6615853658537	0	2	0	6.21299373771225	5.17340077832035	5.12884802138076	0	0	0	21.8277179100937	0	2.32555492471408	0	841.370295318312	0	361.793345053658	0	1496.80952380952	0	5445.32267514265	0	0.675283645146137	0.246195001871336	0	0	37.4843753789495	0	10.4652561092341
208397478	Train	PS	135.259131790936	0	238	0	34.7587719298246	2.32017543859649	74.4824561403509	145.877192982456	0	2	0	0	1.16872427983539	0	0.782561931635047	2	44.3876543209877	62.7086419753086	73.4938271604938	0	0	0	5.96607427542746	6.60729156473569	6.01823562536114	0	0	0	17.4438220641206	0	1.4151852774247	0	334.988942496431	0	236.710307717467	0	955.945578231293	0	2779.22409494159	0	0.715526501003203	0.565252325030594	0	0	34.3567330517049	0	7.41366134230943
208399882	Test	WS	145.108697830818	1	277	0	65.8566037735849	272.437735849057	38.1094339622641	171.841509433962	0	0	0	0	1.05215827338129	0	0.95462171577864	0	51.2862985685072	29.3394683026585	101.0081799591	0	0	0	6.64238346893744	5.71278784450178	7.15613878516597	0	0	1	18.8060315975606	0	1.45667808651813	0	425.865202057212	0	292.353681982785	0	1111.07709750567	0	3482.49183383625	0	0.426761246537584	0.0361186004766276	0	2	17.9061960004062	0	16.2734559368929
208316720	Train	WS	133.184693494468	0	396	0	354.783068783069	301.949735449735	130.531746031746	103.661375661376	1	0	0	0	1.05069708491762	0	0.961539190715397	0	116.764204545455	94.9460227272727	63.34375	1	0	0	8.03822602201887	6.25901178914603	6.25085641120168	1	0	0	22.4605364308252	0	2.21715604156172	0	895.07078060224	0	403.702204005349	0	1584.85714285714	0	5932.79026579939	0	0.430166013042186	0.642552179379453	0	0	29.1634720510792	0	14.1790165799615
208320973	Train	WS	108.516655665145	0	259	0	354.729838709677	475.846774193548	336.491935483871	279.286290322581	1	1	1	0	1.08108108108108	0	0.938708326615472	0	152.052631578947	250.565789473684	155.118421052632	1	1	0	7.61746334666522	6.24672087552503	6.82323932750183	1	0	0	18.1928217715705	0	1.61095250769422	0	405.452927273577	0	251.685214391521	0	1039.80045351474	0	3152.81738813198	0	0.328818123575101	0.302411305819629	0	0	22.0347806877886	0	12.3205291932227
208335131	Train	PS	103.625528850869	0	518	0	86.3393939393939	358.624242424242	87.0080808080808	331.533333333333	0	1	0	1	1.35596508244423	0	0.791461171110058	2	63.1903719912473	65.3326039387309	232.061269146608	0	0	1	7.18819177146263	6.43457939019788	7.65288011535868	1	0	1	25.7025861779294	0	1.53961566064075	0	1117.72639999776	0	725.977546586259	0	2075.40816326531	0	8890.5595284508	0	0.253224788466322	0.318878639184011	0	0	54.9594257358387	0	9.83161387465804
208397502	Train	PS	69.0954909155692	0	194	0	135.268817204301	354.634408602151	148.408602150538	355.349462365591	0	1	0	1	1.10051546391753	0	0.948153809066824	0	93	154.715976331361	243.431952662722	0	1	1	6.81567265503611	5.88951855553818	5.46840520227332	0	0	0	15.7554458207027	0	1.38147744990119	0	243.872520500103	0	176.530221696739	0	779.850340136055	0	2047.8149637117	0	0.822293197354264	0.751021943654662	1	1	19.6777399058474	0	10.3339140335894
208405333	Test	WS	42.4335931367101	0	1345	1	37.4688473520249	90.0334890965732	58.8520249221184	120.798286604361	0	0	0	0	1.20174275430953	0	0.823157663756684	0	42.3330615572768	47.7721157766001	81.6392172849572	0	0	0	6.24973115295284	6.13622377131932	6.85179134347627	0	0	0	41.3958434971073	1	1.7556045878614	0	4986.34633161402	1	2840.24453233411	1	5383.48299319728	1	37142.3032426222	1	0.523913734367133	0.379956945519954	0	0	77.3207213519929	1	17.8909789187573
208405408	Train	WS	178.570660310174	1	503	0	64.4041666666667	371.80625	75.7104166666667	198.154166666667	0	1	0	0	1.17334669338677	0	0.794163027942284	2	59.9539842873176	64.4276094276094	125.956228956229	0	0	0	6.96449117123594	5.25832557804778	6.22081406715053	0	0	0	25.310157237329	0	1.43996629140502	0	1032.18981479698	0	716.815262244674	0	2012.51700680272	0	8489.5203141626	0	0.689183133149304	0.498713178594117	0	0	46.5682385595718	0	11.2317923279705
208410508	Test	WS	122.813100765486	0	300	0	47.5052264808362	217.801393728223	34.3031358885017	103.83275261324	0	0	0	0	1.14664457332229	0	0.9355232265957	0	44.0950570342205	27.7680608365019	52.4106463878327	0	0	0	6.28365152006346	4.35709024221637	5.6788667706755	0	2	0	19.5710971546467	0	1.98627541280295	0	560.485173716086	0	282.178981879029	0	1203.31746031746	0	3925.04048729262	0	0.31770161000318	0.391191708276574	0	0	29.0452488448849	0	10.8895643965348
208322144	Train	PS	159.116704409727	1	756	1	20.112188365651	32.3476454293629	32.5027700831025	80.1551246537396	0	0	0	0	1.44153693275919	0	0.780798133913423	2	34.509009009009	23.6546546546547	40.2162162162162	0	0	0	5.52987875692812	5.944252288631	6.67165320074939	2	0	0	31.041508865521	1	3.60595950481949	1	3013.2680684544	1	835.635581716063	0	3027.16099773243	1	15661.2741580784	1	0.144798203855212	0.371859948673963	2	0	82.1358130997547	1	9.63183183006233
208411495	Test	WS	2.28826760038692	2	193	0	397.52972972973	328.697297297297	24.5837837837838	176.351351351351	1	0	0	0	1.01566579634465	0	0.984134647892705	1	140.876470588235	20.2647058823529	88.8882352941176	1	2	0	7.33270639294232	5.36497587814733	6.23313209288285	1	0	0	15.7130353916335	0	1.30184004607723	0	234.832367439471	0	180.384962151902	0	775.657596371882	0	2031.32254393012	0	0.244847241182902	0.363248960715932	0	0	13.40800822242	0	13.40800822242
208412454	Train	WS	76.8673132132394	0	537	0	21.0974658869396	98.5964912280702	19.3138401559454	53.7699805068226	0	0	0	0	1.44315545243619	0	0.774712408027373	2	35.4925373134328	14.0063965884861	32.0980810234542	0	2	0	5.52930334580411	4.88543786007348	5.50322139941218	2	0	0	26.1657330961809	0	1.92174599537714	0	1317.48473039668	0	685.566528337231	0	2150.87755102041	0	9379.88132042787	0	0.185842183202486	0.129941456974367	2	2	63.180208546181	0	8.93808660546273
208312438	Test	PS	160.71971671723	1	450	0	26.6744186046512	124.283720930233	51.2186046511628	72.7232558139535	0	0	0	0	1.52857920522591	1	0.720541254490277	2	37.9895561357702	46.0757180156658	45.3681462140992	0	0	0	5.79650191743217	6.45809524142553	4.86306992294442	2	0	0	23.9556771947641	0	2.27433037610009	0	1099.89444769405	0	483.612433467161	0	1802.8798185941	0	7198.20115919922	0	0.481418942027956	0.496964274099643	0	0	69.2063754447318	1	6.9557087816059
208314611	Train	PS	31.4969448704503	2	403	0	64.5558441558442	31.774025974026	16.2233766233766	14.2207792207792	0	0	0	0	1.15211970074813	0	0.892994003554043	0	54.0814606741573	22.9466292134831	22.2724719101124	0	0	0	6.81910042612631	4.90807514702117	4.77090142336934	0	0	0	22.6675503593358	0	2.32669167405635	0	942.50152710897	0	405.082262346267	0	1614.20634920635	0	6098.35061849909	0	0.450248132328705	0.340645306892544	0	0	36.9671690808586	0	11.3701582460616
208332451	Test	PS	53.3217344523014	0	170	0	24.3128834355828	0.0429447852760736	58.6196319018405	38.2699386503067	0	2	0	0	1.32952924393723	0	0.866223208093732	0	37.2183098591549	47.6830985915493	31.2746478873239	0	0	0	5.61031284266041	6.32923081985081	3.34755302728777	2	0	2	14.7491851242892	0	2.1596147966063	0	250.144584005649	0	115.828334015277	0	683.417233560091	0	1679.97454915123	0	0.0380844030192845	0.325478285321913	2	0	28.9449464753287	0	6.34634395763604
208333261	Test	WS	69.7793685644777	0	356	0	200.952941176471	176.408823529412	104.864705882353	204.747058823529	1	0	0	0	1.14366197183099	0	0.883002668719417	0	95.7776	89.2848	114.1744	1	0	0	7.76354395073463	5.33147467317366	6.88839958258152	1	0	0	21.3016715007604	0	2.12179393856812	0	746.949994125313	0	352.037010073367	0	1425.53287981859	0	5061.03885323811	0	0.19297788853416	0.596420378863698	2	0	36.3539268634548	0	10.2356482827267
208336789	Train	PS	74.7417244945771	0	351	0	154.516417910448	239.268656716418	154.167164179104	320.683582089552	0	0	0	1	1.06916426512968	0	0.960916162981588	0	87.24	110.6288	173.736	0	0	1	7.42838059743742	5.99479607845832	6.22713551226961	1	0	0	21.1444614444173	0	1.4044781174226	0	594.355450169216	0	423.185981181349	0	1404.56916099773	0	4949.80974512236	0	0.179441550342696	0.379789344309216	2	0	23.1907865002013	0	15.6838372660967
208340309	Train	WS	93.7656175767374	0	481	0	57.6013071895425	9.77995642701525	130.503267973856	27.5250544662309	0	2	0	0	1.5635987590486	1	0.84803342285344	0	47.1650485436893	71.2961165048544	18.3422330097087	0	0	0	6.7862474684685	7.60501707177943	1.81989771496769	0	1	2	24.7503056906479	0	3.27359877478937	1	1455.30259404967	0	444.557410412432	0	1924.4693877551	0	7938.53427320545	0	0.702964225065429	0.19686716812331	0	2	72.3699092355587	1	7.00288155460775
208341274	Train	PS	19.2483373098109	2	464	0	82.86230248307	331.986455981941	131.07223476298	304.487584650113	0	1	0	1	1.17864923747277	0	0.861152350299895	0	74.049696969697	121.676363636364	244.90303030303	0	0	1	7.16086682720357	6.56459841167042	7.23511874728553	1	0	1	24.3151015448131	0	1.20113825908219	0	835.840941272464	0	695.874046932069	0	1857.38548752835	0	7527.08612285231	0	0.49641112950607	0.263846478768271	0	0	40.1495739696294	0	11.9831245856484
208384282	Train	PS	81.6976739524589	0	158	0	77.0794701986755	460.841059602649	127.490066225166	365.576158940397	0	1	0	1	1.03154574132492	0	0.979090705905976	1	80.2161172161172	129.40293040293	271.124542124542	0	0	1	6.45993536832552	5.82767924258321	6.80781169291504	0	0	0	14.1958923758281	0	1.17835325510745	0	164.749734841165	0	139.81353564992	0	633.104308390023	0	1497.91343742965	0	0.0220615852026068	0.102377521325191	2	2	12.5962365936348	2	12.5962365936348
208393995	Train	PS	162.742143727344	1	225	0	90.7674418604651	266.809302325581	41.4046511627907	121.581395348837	0	0	0	0	1.04212860310421	0	0.980404415350261	1	56.7506361323155	38.7709923664122	70.0992366412214	0	0	0	6.76359824257547	6.02764273564295	6.91197096131925	0	0	1	16.9392217923337	0	1.97080056413395	0	361.993339041001	0	183.678321200438	0	901.439909297052	0	2544.94842600732	0	0.490718406323229	0.50486092149484	0	0	19.3998316147754	0	12.1839165616877
208396104	Test	WS	107.44344449785	0	516	0	164.606490872211	146.864097363083	12.9127789046653	80.4665314401623	0	0	0	0	1.29400292540224	0	0.915163312748333	0	73.1810250817884	14.1603053435114	38.8015267175573	0	2	0	7.87714127654261	3.96565448295414	5.75857242250266	1	2	0	25.6506092062771	0	2.81072431515421	0	1501.07037791811	0	534.05108776588	0	2067.02267573696	0	8836.73181264034	0	0.201899132917236	0.296857364791953	0	0	47.0011655734176	0	11.4349789991976
208397453	Test	WS	75.2480518595582	0	207	0	109.929292929293	287.893939393939	108.540404040404	383.444444444444	0	0	0	1	1.02184466019417	0	0.989455621071	1	54.9835164835165	52.9505494505495	203.296703296703	0	0	1	6.48152000677858	6.68855898889838	7.405797718537	0	0	1	16.2557428158038	0	1.31852247056958	0	261.675524647217	0	198.461179455044	0	830.163265306123	0	2249.15342265737	0	0.361026176966625	0.467060623293098	0	0	13.9820174459089	0	13.9820174459089
208399821	Train	WS	139.599196627633	0	209	0	479.19	302.495	16.865	144.79	1	0	0	0	1.09112709832134	0	0.95393854871492	0	174.441095890411	20.4630136986301	83.0054794520548	1	2	0	7.3963073147584	3.45653432137718	5.71371838865938	1	2	0	16.3376362450111	0	1.32672271258866	0	266.475095133883	0	200.85213933961	0	838.548752834467	0	2283.31741625287	0	0.302624948573171	0.0871947845844517	0	2	19.5657091864881	0	11.1698874098777
208402925	Train	PS	168.960223478519	1	342	0	19.7737003058104	2.57186544342508	42.651376146789	0.837920489296636	0	2	0	2	2.47239692522711	1	0.803690553691884	0	32.4900542495479	31.003616636528	2.71066907775769	0	0	2	5.50757005131155	6.16652379202746	0.793766270806549	2	0	2	20.8904647016642	0	3.4497343366233	1	898.330210579614	0	260.405620526398	0	1371.02721088435	0	4773.56592566679	0	0.476670378034522	1	0	1	77.5966130779973	1	4.83253721436576
208405166	Train	PS	100.356681622762	0	378	0	30.9722991689751	28.6786703601108	61.6952908587258	83.3324099722992	0	0	0	0	1.39302172481896	0	0.821134333331968	0	40.7596302003082	45.1325115562404	52.5562403697997	0	0	0	6.00077852102811	6.66445935723052	5.36692206272018	0	0	0	21.9496614170722	0	3.63026777564201	1	1068.93595065485	0	294.450992796477	0	1513.58049886621	0	5537.09657959945	0	0.452301443826735	0.467530013892405	0	0	55.1955693370894	0	7.21160440759576
208406903	Test	PS	144.74403092668	1	299	0	24.2727272727273	2.2027972027972	55.527972027972	9.01748251748252	0	2	0	0	1.12727272727273	0	0.909982303447915	0	38.3230769230769	45.0192307692308	11.8653846153846	0	0	2	5.61257909810744	6.50770276586436	3.32125972628387	2	0	2	19.5369714143786	0	2.75382022222995	0	656.50553579011	0	238.398109829586	0	1199.12471655329	0	3904.54421826274	0	0.0984773695666544	0.324052962521135	2	0	33.0143517168779	0	9.60419425723371
208312496	Test	PS	97.7533419423965	0	223	0	104.225352112676	273.694835680751	214.845070422535	399.286384976526	0	0	0	1	1.08906426155581	0	0.948423876089883	0	85.3948717948718	154.635897435897	257.815384615385	0	1	1	6.89752757818947	6.78097200818756	6.57753904860283	0	0	0	16.8602506312667	0	1.27941124319769	0	287.604738452514	0	224.794599845543	0	893.054421768708	0	2509.52022973022	0	0.636601134404295	0.330942964709682	0	0	19.0393549971847	0	12.208146361086
208314678	Test	WS	46.9439620425202	0	339	0	221.981481481481	337.922839506173	294.839506172839	194.608024691358	1	1	1	0	1.34313005143277	0	0.77645463147908	2	120.730375426621	254	138.839590443686	1	1	0	7.64336232091453	6.46804618030365	6.25097313967106	1	0	0	20.7944160793316	0	1.67067012231156	0	616.572880486509	0	369.05722575167	0	1358.44897959184	0	4708.02555069601	0	0.653449419074019	0.240969589370081	0	0	45.5364653902701	0	7.83208058384161
208332516	Test	PS	74.6997598954558	0	584	0	51.2275985663082	7.8584229390681	118.689964157706	25.8853046594982	0	2	0	0	2.54151022110972	1	0.754528769909597	2	57.2654320987654	118.576131687243	24.679012345679	0	0	0	6.78516144793696	7.565111675895	4.09001862735691	0	1	0	27.2892326573558	1	3.61377214265716	1	2049.52505430442	1	567.142856106427	0	2339.55102040816	0	10640.7586849454	0	0.0212229749804526	0.356883130436866	2	0	113.917973423618	1	5.5138395311362
208335063	Test	PS	46.3658627187774	0	279	0	19.3220973782772	144.385767790262	9.2059925093633	39.438202247191	0	0	0	0	1.24381625441696	0	0.828861662805505	0	32.6492693110647	11.8267223382046	21.8183716075157	0	2	0	5.35472239342026	3.17168868062554	3.86435658163139	2	2	2	18.8768643590293	0	2.10961096978642	0	518.310050169553	0	245.689872489631	0	1119.46258503401	0	3521.99056211589	0	0.0480629764563747	0.188552998046178	2	2	38.2307258037333	0	7.75911560868733
208341340	Train	PS	83.4864391085286	0	791	1	49.2105960264901	201.215894039735	95.3933774834437	192.577483443709	0	0	0	0	1.80286168521463	1	0.783266640622877	2	53.5600578871201	77.986975397974	143.38494934877	0	0	0	6.68666592157233	6.77663430777064	7.20156292119564	0	0	1	31.7429803536227	1	3.55855899749929	1	3200.95127292712	1	899.507715110674	0	3165.52154195011	1	16747.1813525153	1	0.650390897133917	0.705213836904602	0	1	101.665814993752	1	8.10632557458739
208384344	Test	PS	82.4306699405702	0	189	0	74.4419889502762	433.961325966851	18.2872928176796	51.0718232044199	0	1	0	0	1.01856763925729	0	0.983711595184732	1	57.4484848484848	24.7272727272727	47.1272727272727	0	0	0	6.40663376587734	4.44144598571731	6.26188387117989	0	2	0	15.5422364560973	0	1.84882493878707	0	270.824099686327	0	146.4844475021	0	758.886621315193	0	1965.79921864159	0	0.513640611228309	0.75007196768258	0	1	15.5910553203382	0	12.67284643836
208397487	Test	PS	138.869244240456	0	771	1	21.0258152173913	21.523097826087	40.3817934782609	142.410326086957	0	2	0	0	1.44408322496749	0	0.678572161047757	2	36.4308943089431	31.7893569844789	94.710273466371	0	0	0	5.62433868439572	6.30263709472031	7.28910256829821	2	0	1	31.3410203680962	1	1.74122850416135	0	2155.09369303505	1	1237.68574192566	1	3085.85941043084	1	16118.997105899	1	0.486000840900449	0.448127401242955	0	0	88.6008671118746	1	9.09759706577524
208399891	Test	PS	31.2171181827072	2	166	0	95.0377358490566	343.685534591195	41.5345911949686	188.088050314465	0	1	0	0	1.14583333333333	0	0.9344361513595	0	56.5053003533569	36.2862190812721	117.812720848057	0	0	0	6.50056524776656	5.06703667166424	5.860772426749	0	0	0	14.5670894371205	0	2.28930012724966	0	248.123902478757	0	108.384173628143	0	666.646258503402	0	1618.51594509013	0	0.252143052018032	0.0842874851758921	0	2	22.6669032554568	0	7.76882647402861
208320982	Train	WS	79.2901942332694	0	835	1	47.8557089084065	66.3889585947302	73.0677540777917	11.6474278544542	0	0	0	0	1.6437054631829	1	0.612559715489556	2	55.8757807078418	39.1526717557252	11.470506592644	0	0	2	6.71977215366641	6.33952627903584	3.94783063333637	0	0	2	32.6139488091534	1	2.24130567303261	0	2755.24090651141	1	1229.30171447049	1	3341.61678004535	1	18163.8864340345	1	0.337527763492431	0.0445486380163843	0	2	117.820350226065	1	7.49083295597798
208397511	Train	PS	23.4439450062103	2	276	0	39.8674242424242	151.488636363636	66.0719696969697	27.0113636363636	0	0	0	0	1.47274352100089	1	0.793268417887319	2	43.5321888412017	47.3562231759657	32.8669527896996	0	0	0	6.07522460994468	5.78585262531862	3.32626902284459	0	0	2	18.7705149811633	0	2.17361039792879	0	517.271191949373	0	237.977878851829	0	1106.8843537415	0	3462.79822405333	0	0.236030350920722	0.463642129212143	0	0	45.8210693482262	0	6.39945817890769
208405342	Train	PS	52.6484674478513	0	399	0	19.745406824147	139.776902887139	15.0314960629921	54.3254593175853	0	0	0	0	1.39290085679315	0	0.727388110486927	2	36.1491875923191	17.629246676514	36.3825701624815	0	2	0	5.4263723968361	4.25058007271718	4.83502456709061	2	2	0	22.5494893984662	0	3.08054787618577	0	1067.635473458	0	346.573244880036	0	1597.43537414966	0	6003.55867235377	0	0.697618864233433	0.0172929551429959	0	2	63.0119022395157	0	6.79528694894057
208405417	Test	WS	165.682629252045	1	347	0	27.2168674698795	145.063253012048	34.3704819277108	54.5090361445783	0	0	0	0	1.30014224751067	0	0.822319004201907	0	37.7633333333333	27.88	36.9433333333333	0	0	0	5.84999955150759	4.11654234920296	4.7979601797956	2	2	0	21.0495718342045	0	2.36568116784246	0	761.038770835468	0	321.699636105041	0	1391.99092970522	0	4883.46884456518	0	0.252547987567423	0.234549763928882	0	0	44.0093118214513	0	8.37180458016292
208410517	Train	WS	75.2821300966986	0	764	1	44.5747599451303	56.3868312757202	35.1015089163237	84.6941015089163	0	0	0	0	1.66622073578595	1	0.865356735753384	0	44.7279411764706	24.3102941176471	38.8647058823529	0	0	0	6.61005365148272	5.0071727601776	6.93634366664515	0	0	1	31.1916241189974	1	2.95370440061416	0	2766.9184413522	1	936.762135295894	0	3056.51020408163	1	15889.586233599	1	0.349936560796841	0.115704857569158	0	2	77.7074399056184	1	10.0829340392805
208322153	Train	WS	36.765967968779	2	588	0	25.5098039215686	102.313725490196	33.0552584670232	78.7843137254902	0	0	0	0	1.19092465753425	0	0.840341862526505	0	36.5234449760766	28.7224880382775	45.3349282296651	0	0	0	5.77399338445878	4.75291681691783	6.10923701654892	2	0	0	27.362492474159	1	1.40793082208682	0	1289.60438314462	0	915.957206784621	0	2352.12925170068	0	10726.6864913182	0	0.41608995938157	0.344728367235057	0	0	48.9020587049444	0	12.5176854672433
208411504	Test	PS	97.3127597001246	0	186	0	103.365168539326	3.89887640449438	33.8651685393258	94.8932584269663	0	2	0	0	1.16621983914209	0	0.909994979257073	0	56.06875	22.74375	51.29375	0	0	0	6.78163862747894	5.91686663068484	6.36205157573622	0	0	0	15.4128952077838	0	1.82405965994837	0	262.343962104013	0	143.824222345577	0	746.308390022676	0	1917.1288346849	0	0.25594928512204	0.16997866037042	0	2	23.4082016668501	0	8.3512044533253
208412463	Train	PS	47.8261357502684	0	218	0	29.5769230769231	229.230769230769	8.88461538461539	18.1586538461538	0	0	0	0	1.11717861205916	0	0.887905174428472	0	37.7093333333333	14.5093333333333	13.976	0	2	2	5.76250774433167	3.50273345272477	1.97432190622608	2	2	2	16.6611852038584	0	1.81061932831715	0	330.164312813296	0	182.348828188066	0	872.090702947846	0	2421.67745272952	0	0.470573432909896	0.400438646567698	0	0	25.5532883000162	0	9.01405947601945
208312439	Train	PS	69.7688669877506	0	414	0	47.4379746835443	130.830379746835	102.189873417722	122.549367088608	0	0	0	0	1.37327741162373	0	0.659351585908717	2	53.6941678520626	93.3357041251778	87.8392603129445	0	0	0	6.5501796352333	7.167804589054	6.58002591887696	0	1	0	22.9600469772329	0	1.73741921607079	0	846.388013216232	0	487.152441614152	0	1656.13378684807	0	6337.48492443572	0	0.748966832258721	0.336909199583371	1	0	65.0190972276878	1	6.72657115445127
208314612	Test	WS	149.642989590627	1	432	0	54.864406779661	40.3438256658596	46.3147699757869	18.5278450363196	0	0	0	0	1.14669783752192	0	0.916286130612736	0	51.1037613488975	41.1686121919585	25.9208819714656	0	0	0	6.66711813266988	6.46007174879383	5.18691120703365	0	0	0	23.4773595070533	0	1.88024335940872	0	941.355489789301	0	500.656197017671	0	1731.60317460318	0	6775.57837561893	0	0.463881491365354	0	0	2	33.8597562069058	0	13.2417237011806
208319740	Train	WS	64.9895441517672	0	280	0	419.347014925373	235.723880597015	16.9962686567164	45.1902985074627	1	0	0	0	1.04121863799283	0	0.960355022029653	0	134.298387096774	15.5725806451613	29.1653225806452	1	2	0	7.75166880797644	2.40868509089481	5.95681200842566	1	2	0	18.9121812549362	0	1.35949699564455	0	418.420416606333	0	307.775903842992	0	1123.65532879819	0	3541.79554105104	0	0.398267611705475	0.358700942094893	0	0	18.7987507748281	0	15.5565591061832
208332452	Test	PS	92.2660698104822	0	226	0	27.1851851851852	8.89814814814815	60.5740740740741	24.4398148148148	0	2	0	0	1.51982851018221	1	0.856513297459474	0	38.8981233243968	49.1018766756032	21.745308310992	0	0	0	5.81076657245947	6.48379554869743	4.31425810365784	2	0	0	16.9785696311628	0	2.38894429922165	0	401.333293464947	0	167.996086637812	0	905.632653061225	0	2562.72451004245	0	0.528546010595087	0.704287342816022	0	1	43.3310859872351	0	5.64235502475806
208333262	Train	PS	151.607328077036	1	227	0	97.9354838709677	211.700460829493	21.7972350230415	40.7926267281106	0	0	0	0	1.0764192139738	0	0.970074816816036	1	61.3206106870229	22.4809160305344	28.0788804071247	0	0	0	6.77919278100043	2.74782290017469	3.11666565470516	0	2	2	17.0178264919647	0	2.6951292558866	0	429.240755291378	0	159.265368944308	0	909.825396825397	0	2580.54179019292	0	0.408249999084354	0.475337370451248	0	0	25.2869604905621	0	9.49242518049788
208336790	Test	PS	138.169347221047	0	164	0	109.165605095541	265.445859872611	4.73885350318471	45.8025477707006	0	0	0	0	1.05105105105105	0	0.965306758393242	0	61.0424028268551	9.23321554770318	41.8975265017668	0	2	0	6.62089821698035	0.388106076443612	3.72265750321465	0	2	2	14.4751825925729	0	1.50145555297195	0	197.163840590106	0	131.315136302133	0	658.260770975057	0	1588.07414223196	0	0.73640260868553	0.690432794735806	1	1	13.0203123836834	2	13.0203123836834
208340310	Test	WS	3.16907466703244	2	191	0	153.912568306011	429.262295081967	281.644808743169	356.251366120219	0	1	1	1	1.05331599479844	0	0.96188753522826	0	94.7297297297297	188.459459459459	251.726726726727	0	1	1	7.0236828983038	6.22809321917563	6.29069364696059	1	0	0	15.6278692609704	0	1.27649273585873	0	228.774365156149	0	179.221047429029	0	767.272108843538	0	1998.47136743264	0	0.302040335408266	0.332105561097725	0	0	13.9381029599808	0	13.9381029599808
208341275	Train	PS	91.0032302296129	0	206	0	48.6802030456853	21.741116751269	102.802030456853	107.791878172589	0	2	0	0	1.48578199052133	1	0.900060221681155	0	48.7674418604651	74.5988372093023	62.4767441860465	0	0	0	6.34891854033497	6.76826084535775	6.51227654150497	0	0	0	16.2146409982825	0	2.67604223026306	0	369.970733845105	0	138.252950443438	0	825.97052154195	0	2232.13591366115	0	0.459074470399011	0.329169177777724	0	0	35.911604913015	0	6.15865634787978
208384283	Test	PS	179.065286964795	1	686	1	27.5709923664122	116.432061068702	41.3664122137405	75.4229007633588	0	0	0	0	1.39657059467348	0	0.738721441541654	2	40.8666666666667	33.4916666666667	46.2683333333333	0	0	0	5.93758677023732	5.61272891181198	6.77602826198645	0	0	0	29.5661567115736	1	2.85063617738395	0	2315.01813055857	1	812.105784991153	0	2746.24716553288	1	13532.6623441433	1	0.155310097099379	0.46216695619572	2	0	84.1295905720044	1	8.53765495845394
208393996	Train	WS	74.0314518153281	0	309	0	175.735593220339	245.179661016949	79.671186440678	100.274576271186	1	0	0	0	1.04635761589404	0	0.956117619431135	0	70.5927272727273	63.5018181818182	72.4109090909091	0	0	0	7.47210266956096	6.15178310754483	6.18624549062695	1	0	0	19.8419902771771	0	1.56533020678999	0	518.510502398492	0	331.246723630151	0	1236.85941043084	0	4090.29206600062	0	0.3830996310611	0.484673280342538	0	0	22.9778260286284	0	13.7764187874264
208396105	Test	PS	75.4859129858264	0	209	0	378.94	604.895	91.045	416.77	1	1	0	1	1.20192307692308	0	0.948877272039295	0	155.110497237569	48.7403314917127	297.53591160221	1	0	1	7.34498400222591	5.55424013607453	6.03003656419492	1	0	0	16.3376362450111	0	2.30235964117113	0	351.037187050468	0	152.468441842521	0	838.548752834467	0	2283.31741625287	0	0.25001083428584	0.654871397981534	0	1	25.5855820528962	0	8.52130998177866
208397454	Train	PS	52.7234657350032	0	218	0	20.3125	261.975961538462	20.5673076923077	44	0	0	0	0	1.25085130533485	0	0.841969412912995	0	38.1913746630728	32.8382749326146	37.8301886792453	0	0	0	5.37524972203992	4.61369864825081	3.56249632047753	2	0	2	16.6611852038584	0	1.62384599616352	0	312.671986084859	0	192.550270668262	0	872.090702947846	0	2421.67745272952	0	0.886162278761714	0.324956763099601	1	0	30.8886904891368	0	7.47402851525645
208399822	Train	PS	146.008010653064	1	309	0	469.040677966102	380.016949152542	224.447457627119	552.152542372881	1	1	0	1	1.09951060358891	0	0.943152044635979	0	206.323583180987	159.595978062157	280.206581352834	1	1	1	7.9486058052572	5.37071947184368	7.49784737609582	1	0	1	19.8419902771771	0	1.4950911906715	0	506.743767155234	0	338.938367316336	0	1236.85941043084	0	4090.29206600062	0	0.52294039589789	0.329157372085701	0	0	23.3937729966351	0	13.7330985889243
208402926	Test	PS	27.8898278747541	2	159	0	19.8355263157895	1.28289473684211	33.9605263157895	74	0	2	0	0	1.2824427480916	0	0.847398416548714	0	33.1444866920152	30.6958174904943	35.3574144486692	0	0	0	5.32884127017506	5.73083734285799	6.13973361888303	2	0	0	14.2428210736661	0	1.33316077954039	0	176.981632445416	0	132.753404661688	0	637.297052154195	0	1512.81798076784	0	0.893654391131081	0.361814215178864	1	0	28.5568693188415	0	6.01047845719414
208405167	Test	PS	22.5841991451749	2	221	0	129.293838862559	125.781990521327	284.24644549763	62.0473933649289	0	0	1	0	1.12080536912752	0	0.945453441083504	0	85.9528795811518	165.282722513089	48.586387434555	0	1	0	6.85054070288721	7.31100760097319	4.70949003018575	0	1	0	16.7809078350483	0	1.62669300289311	0	319.740781899781	0	196.558773739798	0	884.668934240363	0	2474.25797500299	0	0.439700813685346	0.178768127941304	0	2	23.4770444463787	0	9.97866483399128
208406904	Train	PS	73.3827322302465	0	181	0	35.6184971098266	3.04624277456647	88.578034682081	10.0346820809249	0	2	0	0	1.27443105756359	0	0.929978084419049	0	41.0066889632107	59.6889632107023	11.4749163879599	0	0	2	5.9969206961456	6.4878784820971	2.17987256160134	0	0	2	15.1948800500125	0	4.04551039763933	1	374.349593586063	0	92.5345770473133	0	725.344671201814	0	1836.92087897122	0	0.865923037085013	0.482326688847653	1	0	33.7026218243425	0	5.80811562702852
208312497	Test	WS	20.1349381739137	2	214	0	100.014634146341	413.985365853659	200.292682926829	405.180487804878	0	1	0	1	1.02582159624413	0	0.97774394827643	1	74.315649867374	128.899204244032	294.485411140584	0	0	1	6.84695185316696	7.13663028236353	6.82406143941388	0	1	0	16.5405960299548	0	1.41723961058565	0	285.807738147056	0	201.665079082112	0	859.512471655329	0	2369.47476272646	0	0.482629750565612	0.325046919522254	0	0	14.4939222078136	0	14.4939222078136
208314679	Test	PS	104.606866518536	0	444	0	39.5518867924528	92.5424528301887	78.0212264150943	35.1533018867925	0	0	0	0	1.5196458218041	1	0.74966473871413	2	45.5653333333333	57.4053333333333	27.0213333333333	0	0	0	6.32786747546842	5.69015318643279	3.92787298987774	0	0	2	23.7879574389546	0	3.64029195078985	1	1362.50606138907	0	374.284832043055	0	1777.72335600907	0	7048.06792182987	0	0.700283883317979	0.503511966799943	0	0	74.8289145337974	1	6.32800838841974
208332517	Test	WS	92.1342424510866	0	646	1	58.418152350081	86.7990275526742	136.92868719611	85.4457050243112	0	0	0	0	1.18963486454653	0	0.875064727547364	0	52.4749568221071	101.901554404145	76.3264248704663	0	0	0	6.33440727645069	6.68954079198721	6.25562745261922	0	0	0	28.6956988877987	1	1.46050157302498	0	1514.95701690671	0	1037.28544007586	1	2586.92290249433	1	12372.2601093213	0	0.157960782794355	0.513752915193959	2	0	52.0579077071272	0	12.8209608752256
208335064	Train	PS	65.358130750721	0	295	0	19.9148936170213	192.400709219858	0.560283687943262	29.645390070922	0	0	0	0	1.21446593776283	0	0.893292107003875	0	33.4	2.28627450980392	19.2823529411765	0	2	0	5.41742793954182	0.80281908528412	3.53431153405143	2	2	2	19.3998681666851	0	2.44851239139311	0	606.102905642773	0	247.539243735631	0	1182.3537414966	0	3822.91778523681	0	0.901295519701906	0.444566613630415	1	0	35.5706348030547	0	8.75928340048347
208341341	Test	PS	64.6434234965557	0	266	0	65.5275590551181	4.05905511811024	156.838582677165	65.4527559055118	0	2	0	0	1.1358024691358	0	0.905055182777765	0	59.1247311827957	116.531182795699	44.5741935483871	0	0	0	6.65765457108797	7.25653054975673	5.97814321380355	0	1	0	18.4115809955137	0	1.70496982180615	0	432.345032568906	0	253.579287468503	0	1064.95691609977	0	3267.9234195839	0	0.0588460268508464	0.693473012527418	2	1	28.3973882211964	0	9.71691293686045
208384345	Test	PS	27.5568125864667	2	212	0	41.487684729064	1.47290640394089	99.2019704433498	28.0098522167488	0	2	0	0	1.45433789954338	0	0.850402655045088	0	51.2165242165242	84.1282051282051	24.3105413105413	0	0	0	6.22163188519799	6.86994172023184	4.14188215003572	0	0	0	16.4597124350765	0	2.41012680832338	0	367.270083765042	0	152.386207437996	0	851.126984126984	0	2334.88423407735	0	1	0.165641121796795	1	2	40.2927141260794	0	5.69712728634128
208397488	Test	PS	70.9782390976665	0	192	0	142.347826086957	636.961956521739	214.5	732.54347826087	0	1	0	1	1.16494845360825	0	0.933612398291681	0	66.9575757575758	89.3151515151515	312.775757575758	0	0	1	6.85620332823873	7.13758614079772	7.1751613238022	0	1	1	15.6705101840481	0	1.80295639125418	0	274.120109191391	0	152.039234293796	0	771.46485260771	0	2014.87463823738	0	0.448510882057061	0.164337808217271	0	2	24.6620358242492	0	8.24538874290397
208316730	Test	PS	86.7606744941933	0	207	0	28.1616161616162	0.777777777777778	87.2121212121212	48.969696969697	0	2	0	0	1.45283018867925	0	0.876434382961484	0	42.0678466076696	39.8967551622419	33.9439528023599	0	0	0	5.71993783124072	6.40753322039661	5.43020401595611	2	0	0	16.2557428158038	0	4.44139624024857	1	480.26296318806	0	108.133329522786	0	830.163265306123	0	2249.15342265737	0	0.379138795295666	0.700497972134974	0	1	43.3918529785659	0	5.12113229206645
208320983	Train	PS	37.3661497816873	2	222	0	237.084905660377	239.608490566038	519.084905660377	15.9528301886792	1	0	1	0	1.32004429678848	0	0.893319169743202	0	145.416	350.893333333333	19.5706666666667	1	1	0	7.37405465264088	5.62116552303501	2.93450143156338	1	0	2	16.8206260156617	0	3.55273913927778	1	475.890463624565	0	133.950297212451	0	888.861678004535	0	2491.86831089464	0	0.564850848029009	0.517874396607354	0	0	34.7486547083252	0	6.80970179066484
208397512	Train	PS	15.7046990705017	2	171	0	51.7682926829268	9.73780487804878	100.719512195122	162.518292682927	0	2	0	0	1.36285714285714	0	0.836302406266178	0	56.9859649122807	91.659649122807	124.515789473684	0	0	0	6.21522231604868	6.49582448918097	6.68534617655326	0	0	0	14.7943588445368	0	2.17410571806396	0	253.295603441165	0	116.505651650981	0	687.609977324263	0	1695.4581249365	0	0.751814773407546	0.428442706026377	1	0	30.7345019156986	0	5.96829387981218
208405343	Train	WS	94.5750089007368	0	364	0	138.520114942529	414.373563218391	125.885057471264	442.066091954023	0	1	0	1	1.04602510460251	0	0.96940201844500	1	72.8683001531394	83.624808575804	272.405819295559	0	0	1	7.38780614989019	6.42960275760296	5.97862809649904	1	0	0	21.5508223288412	0	1.30656604534663	0	606.95445041965	0	464.541729506391	0	1459.07482993197	0	5240.71040405802	0	0.205834653785923	0.342028106886406	0	0	18.8633026596602	0	18.8633026596602
208405418	Test	PS	179.869994434201	1	205	0	112.551020408163	47.4387755102041	295.979591836735	56.4744897959184	0	0	1	0	1.28242424242424	0	0.933270870743547	0	95.5895953757225	238.936416184971	45.485549132948	1	1	0	6.96479107888932	7.22759605340138	4.54341283635281	0	1	0	16.173434728369	0	3.81953730600169	1	438.64283073218	0	114.841876277248	0	821.777777777778	0	2215.1615416855	0	0.681186665926538	0.737042432206378	0	1	34.2793276593963	0	6.30666833632826
208410518	Test	WS	2.66732958981917	2	258	0	62.587044534413	304.623481781377	24.17004048583	122.331983805668	0	0	0	0	1.03106796116505	0	0.967569276892789	1	48.2297592997812	24.3479212253829	85.0393873085339	0	0	0	6.57349205607528	5.06209562419515	6.28949401494802	0	0	0	18.1561056458085	0	1.27658044437011	0	358.749309595402	0	281.023660653376	0	1035.60770975057	0	3133.76716430751	0	0.441749437201968	0.586128563197116	0	0	15.7918740882316	0	15.7918740882316
208322154	Train	WS	86.207411342342	0	589	0	47.0106761565836	127.341637010676	45.7188612099644	96.4804270462633	0	0	0	0	1.24043010752688	0	0.878351647416968	0	43.6047846889952	33.4612440191388	52.1311004784689	0	0	0	6.58381276916832	5.71055569664991	6.16073643573834	0	0	0	27.3868688642711	1	3.24381557247214	1	1962.70080663335	1	605.059308331008	0	2356.32199546485	0	10755.3802486322	0	0.314455977748003	0.398729841982219	0	0	55.9039843262953	0	10.8982943805084
208411505	Train	WS	113.110338708284	0	1408	1	551.645089285714	198.284970238095	27.5394345238095	123.258928571429	1	0	0	0	1.07098426637395	0	0.893874573508594	0	186.750192752506	22.9799537393986	87.1588280647648	1	0	0	9.41350785558666	5.57097286305847	6.70070464534963	1	0	0	42.3519936515306	1	1.55671451988561	0	5028.34354308034	1	3230.09998226896	1	5635.04761904762	1	39775.9168313296	1	0.171862145962787	0.211267383658675	2	0	58.0843099566195	0	24.659776271856
208412464	Test	WS	132.257705569366	0	242	0	407.627705627706	280.510822510822	33.5541125541126	199.809523809524	1	0	0	0	1.04703476482618	0	0.971095524477156	1	164.97619047619	28.2333333333333	100.52380952381	1	0	0	7.56162111930611	5.87836481759701	7.28554130324176	1	0	1	17.5582090082051	0	2.07570599947028	0	413.735170394785	0	199.322625892285	0	968.52380952381	0	2834.25724617368	0	0.579894966777812	0.739209755241348	0	1	24.4004494192543	0	10.5031451749738
208312440	Test	PS	91.5091113913834	0	154	0	111.755102040816	77.9727891156463	246.687074829932	145.687074829932	0	0	1	0	1.29984301412873	0	0.893520960747492	0	75.32	130.544	97.528	0	0	0	6.57355601819274	6.93603365435044	2.48736245164175	0	0	2	14.006605341217	2	3.33027607207433	1	266.034322594624	0	79.8835642562566	0	616.333333333333	0	1438.78962643946	0	0.583060796180729	0.438612318347528	0	0	32.1462840850857	0	5.19262539549806
208314613	Train	PS	148.851385155389	1	164	0	15.171974522293	6.91082802547771	9.17197452229299	5.36305732484076	0	2	0	0	1.158357771261	0	0.839416481943128	0	29.6959706959707	14.7582417582418	13.2417582417582	2	2	2	4.89256428501521	3.63466917851977	3.37237211453	2	2	2	14.4751825925729	0	1.39696400372561	0	190.179471779938	0	136.137703815375	0	658.260770975057	0	1588.07414223196	0	0.721587142236396	0	0	2	25.3942573206713	0	7.0376424358892
208319741	Test	PS	136.130862616485	0	179	0	63.3391812865497	2.21052631578947	206.105263157895	5.97076023391813	0	2	0	0	1.2986301369863	0	0.875312497938812	0	50.88	101.76	10.0333333333333	0	0	2	6.36242759141062	6.9396394300323	1.87767825313495	0	0	2	15.1067930466239	0	1.23828795221038	0	203.529112935742	0	164.363315150113	0	716.95918367347	0	1805.15900177192	0	0.515210418459919	0.90501999148155	0	1	28.71800420854	0	6.66111519628085
208332453	Train	PS	99.0816442498924	0	253	0	24.3553719008264	32.2727272727273	48.797520661157	56.2066115702479	0	0	0	0	1.62271414821944	1	0.795869820084374	2	35.7173396674584	43.3230403800475	44.0973871733967	0	0	0	5.7135978219605	6.37501883289007	4.89917119895361	2	0	0	17.9713998695122	0	2.41262692825565	0	478.288220288249	0	198.243754426655	0	1014.64399092971	0	3039.09548103257	0	0.0597669427041779	0.780427494698013	2	1	47.7963752737983	0	5.69637962348153
208333263	Train	WS	176.539746388674	1	620	1	383.163851351351	104.97972972973	45.9814189189189	50.6131756756757	1	0	0	0	1.07444168734491	0	0.941336960272766	0	98.80479148181	49.0319432120674	30.0683229813665	1	0	0	8.45230994626356	4.30399668368013	6.04411420663101	1	2	0	28.108332214842	1	1.14607663677498	0	1261.27834739621	0	1100.51833090796	1	2482.10430839002	1	11627.9687486862	0	0.252292505045453	0.177655440068745	0	2	29.0452709911289	0	21.815200194003
208336791	Test	PS	173.614689758668	1	168	0	87.583850931677	255.223602484472	53.8509316770186	13.0310559006211	0	0	0	0	1.03603603603604	0	0.976335792891658	1	57.9146757679181	51.1706484641638	15.3344709897611	0	0	2	6.47188729722611	4.11353377808036	2.43843280253135	0	2	2	14.658420046165	0	1.62823704974842	0	213.215700138023	0	130.948807589759	0	675.031746031746	0	1649.14981297158	0	0.747009411215606	0.575057255170933	1	0	13.1959703273957	2	13.1959703273957
208340311	Test	PS	128.835414662529	0	475	0	69.0132158590308	300.074889867841	152.055066079295	75.6343612334802	0	0	0	0	1.07659574468085	0	0.94428162168703	0	55.8103044496487	108.177985948478	58.8618266978923	0	0	0	6.36705667424934	5.96288539182977	6.46804491643951	0	0	0	24.6151309732176	0	1.35659923795107	0	921.575910683292	0	679.328046855746	0	1903.50566893424	0	7809.17355817977	0	0.271466784169862	0.645521708948137	0	1	28.2529491072119	0	17.4370254383283
208341276	Train	PS	78.4112295994139	0	411	0	25.4300254452926	26.6666666666667	53.70737913486	95.2162849872773	0	0	0	0	1.50993377483444	1	0.777718574234634	2	39.3526093088858	45.3328631875882	60.3088857545839	0	0	0	5.72165143053667	6.38968598971184	5.71425255479408	2	0	0	22.9018465110566	0	1.59727444286372	0	805.378714512081	0	504.220622893167	0	1647.74829931973	0	6289.41310664584	0	0.327956535782588	0.476849393112321	0	0	56.7310106504644	0	7.67233312129576
208384284	Test	PS	16.587409586318	2	212	0	22.1034482758621	1.11330049261084	44.64039408867	83.6108374384236	0	2	0	0	1.23239436619718	0	0.927574035992201	0	37.7561643835616	29.6575342465753	52.4082191780822	0	0	0	5.48433658354331	6.11441701626758	6.58595537162668	2	0	0	16.4597124350765	0	2.50818527726977	0	374.666975434015	0	149.377710980686	0	851.126984126984	0	2334.88423407735	0	0.378331042550482	0.480147458610845	0	0	28.0072039100851	0	7.97164922849661
208393997	Train	WS	5.6087092840173	2	534	0	32.9372549019608	172.829411764706	3.36078431372549	56.821568627451	0	0	0	0	1.36210131332083	0	0.807742726184017	0	42.5155412647374	7.35155412647374	38.0203644158628	0	2	0	6.20651315397172	2.92626568163571	5.2351229905447	0	2	0	26.0891129226247	0	3.03545534482447	0	1641.30290698993	0	540.71060863682	0	2138.29931972789	0	9297.72206912542	0	0.956426926037528	0.484894684498047	1	0	65.2701125610365	1	8.55955482003373
208396106	Test	PS	83.7376265911802	0	289	0	557.155797101449	562.307971014493	110.300724637681	590.460144927536	1	1	0	1	1.11733800350263	0	0.932955884458225	0	210.76862745098	81.9803921568627	241.392156862745	1	0	1	7.90289080641369	4.76228186540454	6.0476613061604	1	0	0	19.1923769800026	0	1.68572184023461	0	486.943003639371	0	288.863199145358	0	1157.19727891157	0	3701.56106951732	0	0.451356508093048	0.0297594333238723	0	2	25.6235377908982	0	11.6789917383735
208397455	Test	PS	91.8021644902363	0	205	0	28.1020408163265	294.290816326531	23.6938775510204	159.372448979592	0	0	0	0	1.01985111662531	0	0.966855507195934	0	41.2402234636872	23.536312849162	98.1620111731844	0	0	0	5.6989936443338	4.55279594731707	6.22363044969972	2	2	0	16.173434728369	0	2.13932991331145	0	328.280086611018	0	153.449958591415	0	821.777777777778	0	2215.1615416855	0	0.636236561936741	0.259734318181082	0	0	20.4680747427878	0	10.3189708741221
208399823	Test	PS	63.5548490834482	0	436	0	480.90625	365.764423076923	42.7163461538462	318.185096153846	1	1	0	1	1.12680949623625	0	0.929447084796867	0	169.768434670116	40.1953428201811	175.124191461837	1	0	1	8.29404873250772	3.41145111386156	6.93011229459164	1	2	1	23.5624740805065	0	2.92380577557621	0	1186.68596558679	0	405.87031310345	0	1744.18140589569	0	6849.53819468644	0	0.306018556313507	0.538182952323495	0	0	38.9900743752777	0	11.6069098942858
208402927	Test	PS	48.7682147013528	0	277	0	35.2679245283019	59.0867924528302	82.4830188679245	34.4716981132075	0	0	0	0	1.45129579982127	0	0.77078266716044	2	43.1398305084746	69.4449152542373	32.2245762711864	0	0	0	6.12944742823542	6.84760340995745	4.05394478938291	0	0	0	18.8060315975606	0	1.16954639095071	0	381.591847684007	0	326.273374563464	0	1111.07709750567	0	3482.49183383625	0	0.530486849865442	0.637732660136444	0	0	43.4194891580857	0	6.75341932142923
208405168	Test	WS	158.406289816577	1	473	0	33.9911504424779	154.535398230089	53.3738938053097	107.119469026549	0	0	0	0	1.32519893899204	0	0.83429163851714	0	41.2472989195678	46.1668667466987	57.9027611044418	0	0	0	6.16902273803611	6.4813301259994	6.61639011396013	0	0	0	24.5608527793299	0	1.258388919503	0	881.732086936392	0	700.683288982417	0	1895.1201814059	0	7757.62796244119	0	0.638222858722662	0.349660691714905	0	0	51.1211376898404	0	9.66249279727436
208406905	Test	WS	143.244804540785	1	246	0	23.8340425531915	245.068085106383	10.5063829787234	43.1659574468085	0	0	0	0	1.09748743718593	0	0.897786118092	0	36.4272300469484	16.6338028169014	31.3568075117371	0	2	0	5.59041939488136	2.75786233637126	3.76618773081301	2	2	2	17.7095756791997	0	1.66170260108147	0	379.839384611253	0	228.584455704677	0	985.2947845805	0	2908.19209230818	0	0.668753725705679	0.0965743429531814	0	2	25.4839923942806	0	10.2313738287328
208312498	Train	PS	88.0961012053967	0	178	0	58.6176470588235	1.28823529411765	138.964705882353	34.0294117647059	0	2	0	0	1.08228730822873	0	0.931602048992621	0	54.3069306930693	102.155115511551	32.8085808580858	0	0	0	6.32012900715945	6.76439834501465	3.22794546151253	0	0	2	15.0625563687959	0	2.61018503477035	0	292.907559402931	0	112.217162960135	0	712.766439909297	0	1789.34744648663	0	0.719516458096851	0.371340988332282	0	0	24.2110474219704	0	7.76039659322934
208314680	Test	WS	47.2031520274941	0	260	0	186.827309236948	208.650602409639	284.590361445783	230.582329317269	1	0	1	0	1.03275529865125	0	0.968796051243245	1	107.225596529284	167.433839479393	146.240780911063	1	1	0	7.39062668102593	7.45078913079042	6.4828010587654	1	1	0	18.2294639472065	0	1.17388701619654	0	348.203971815558	0	296.624774796266	0	1043.99319727891	0	3171.90605848746	0	0.542718706036534	0.203001000901724	0	2	15.7918740882316	0	15.7918740882316
208332518	Train	PS	92.1712566063241	0	176	0	33.0238095238095	3.85119047619048	74.1488095238095	22.8214285714286	0	2	0	0	1.28055555555556	0	0.864331881246667	0	42.6769759450172	65.7766323024055	19.4536082474227	0	0	0	5.79007568091292	6.40681214032718	3.48962965827309	2	0	2	14.9736909538835	0	2.71341927458908	0	293.389066863364	0	108.125223997237	0	704.380952380953	0	1757.86378245908	0	0.69471951727551	0.238828199509436	0	0	31.4222920133439	0	6.00444643909592
208335065	Train	PS	21.2122849187853	2	377	0	29.8666666666667	162.55	11.3805555555556	38.5861111111111	0	0	0	0	1.29512516469038	0	0.828149293101373	0	39.0829493087558	20.6436251920123	21.3410138248848	0	2	0	5.99852777254645	2.7705113634278	3.76558029461835	0	2	2	21.9192391413055	0	2.39255446782943	0	864.183994140694	0	361.197208155807	0	1509.38775510204	0	5514.10519350664	0	0.084101807451125	0.0407104058968151	2	2	48.5895527952415	0	8.18666856849127
208341342	Test	PS	95.218939642627	0	196	0	33.2406417112299	188.72192513369	62.668449197861	50.7433155080214	0	0	0	0	1.3975	0	0.826031452058281	0	41.5432098765432	57.7098765432099	46.2283950617284	0	0	0	5.95934648774751	5.67142139872891	4.81957340312819	0	0	0	15.7977423956548	0	2.96954775075523	0	360.436792944366	0	121.377672021841	0	784.043083900227	0	2064.35177775843	0	0.328362828918496	0.762732184225372	0	1	37.0048708217159	0	5.66512417293978
208384346	Train	PS	43.1521572184482	0	846	1	35.7660891089109	4.40965346534653	81.1423267326733	44.5816831683168	0	2	0	0	2.1080446271286	1	0.653475180254467	2	44.8974709501025	70.4107997265892	34.1155160628845	0	0	0	6.34395415615534	7.31176955170934	5.40621716507665	0	1	0	32.8382424410955	1	1.91387402641496	0	2598.93409064104	1	1357.94417750124	1	3387.73696145125	1	18541.2212777994	1	0.486756715507092	0.394774463192793	0	0	121.006738827321	1	7.37587292615035
208397489	Test	PS	15.0279957298052	2	312	0	116.697986577181	685.882550335571	147.459731543624	569.677852348993	0	1	0	1	1.13942307692308	0	0.93902819441753	0	67.0363636363636	96.1309090909091	240.24	0	0	1	7.27432911278289	7.1865542549995	7.93771112791442	1	1	1	19.9426265454354	0	1.3685656449055	0	492.242109653431	0	359.677383022004	0	1249.43764172336	0	4152.84471344974	0	0.335851182191168	0.34222792653006	0	0	26.2319588704934	0	12.4670069520923
208316731	Train	PS	87.533502509432	0	246	0	130.48085106383	2.60425531914894	147.131914893617	98.1191489361702	0	2	0	0	1.25025536261491	0	0.900083035891552	0	83.3943661971831	98.244131455399	48.6291079812207	0	0	0	7.00361190849723	4.75799759598296	6.85625365112227	1	0	0	17.7095756791997	0	1.70664970207102	0	384.942212779556	0	225.554319853938	0	985.2947845805	0	2908.19209230818	0	0.0091741811893369	0.367718307706953	2	0	30.3990484367453	0	8.43919537824067
208320984	Train	PS	149.421392029485	1	366	0	298.657142857143	349.985714285714	180	69.4142857142857	1	1	0	0	1.23013698630137	0	0.907320861297992	0	134.941176470588	125.811145510836	61.687306501548	1	0	0	7.90888671890051	4.79238713512865	5.87218174018691	1	0	0	21.6126612574672	0	1.98853408409039	0	755.248961213596	0	379.801868751506	0	1467.46031746032	0	5285.95379167418	0	0.330533609764976	0.320142950684395	0	0	35.51806733045	0	10.7716409488511
208397513	Test	PS	85.5882161764553	0	645	1	61.8912337662338	281.482142857143	73.1331168831169	232.025974025974	0	0	0	0	1.19717757742062	0	0.826375343522777	0	57.5121951219512	63.7491289198606	154.280487804878	0	0	0	6.88896723268463	5.53276081578782	6.66312279090782	0	0	0	28.6724352448278	1	2.92292700830909	0	2137.96998468636	1	731.448297753822	0	2582.73015873016	1	12342.1938718424	0	0.550842387753366	0.578237848359927	0	0	60.8916858779984	0	10.9781914273089
208405344	Train	WS	16.005524297623	2	564	0	41.2337662337662	225.161410018553	56.0797773654917	104.992578849722	0	0	0	0	1.14784946236559	0	0.8818181027179	0	49.1466798810704	53.0673934588702	66.7086223984143	0	0	0	6.4563158671055	5.15834533298792	6.1130501974437	0	0	0	26.8206072826518	1	2.02574444010384	0	1456.79024949661	0	719.138219341201	0	2259.88888888889	0	10101.9320652195	0	0.430713601329831	0.0999626616949111	0	2	45.7354841166509	0	12.7884894278205
208405419	Test	PS	170.25929704513	1	227	0	28.0921658986175	3.19354838709677	61.4976958525346	44.741935483871	0	2	0	0	1.16739130434783	0	0.910433203586538	0	37.4871794871795	43.9435897435897	32.7333333333333	0	0	0	5.77266330421513	6.59046182043631	4.84177143018447	2	0	0	17.0178264919647	0	2.44952175291875	0	409.215242000949	0	167.059239834611	0	909.825396825397	0	2580.54179019292	0	0.666248243740907	0.485735594265072	0	0	27.8799707202901	0	8.64716713150839
208410519	Train	WS	134.963094467592	0	485	0	205.913606911447	413.289416846652	128.142548596112	370.626349892009	1	1	0	1	1.08020833333333	0	0.950875674530651	0	93.0758620689655	102.436781609195	200.027586206897	0	0	1	7.85558329495459	5.95222529886628	7.00941520038978	1	0	1	24.8579162228454	0	1.99032364186516	0	1149.62152787719	0	577.60532191632	0	1941.24036281179	0	8042.5317178636	0	0.551753546211258	0.314217671142474	0	0	30.8053106777244	0	16.332549181674
208322155	Test	WS	73.0182792194963	0	262	0	128.856	256.88	97.74	342.372	0	0	0	1	1.08341323106424	0	0.934412903789093	0	65.5434782608696	73.8260869565217	170.982608695652	0	0	1	7.16507202264833	5.6236695442589	7.49230276929817	1	0	1	18.2660326177546	0	1.20300915703294	0	354.622290008875	0	294.779377144146	0	1048.18594104308	0	3191.03309809412	0	0.468454491835226	0.332686083568954	0	0	21.3291318943757	0	12.8141400916113
208411506	Test	WS	139.010481202553	0	191	0	489.147540983607	383.950819672131	46.4808743169399	172.415300546448	1	1	0	0	1.00783289817232	2	0.98973059166545	1	172.349253731343	30.8268656716418	97.5373134328358	1	0	0	7.30392449674741	6.14982417174091	5.87321103482828	1	0	0	15.6278692609704	0	1.34141899636503	0	234.520283843163	0	174.830000528296	0	767.272108843538	0	1998.47136743264	0	0.477461508307041	0.698437584098319	0	1	13.3201792505639	0	13.3201792505639
208412465	Test	PS	120.339341914416	0	235	0	42.6266666666667	136.484444444444	34.6577777777778	80.8311111111111	0	0	0	0	1.21976866456362	0	0.838051044801848	0	46.5186104218362	33.2133995037221	43.6650124069479	0	0	0	6.13961340330239	5.25265530495366	4.24400469711557	0	0	0	17.3286800661097	0	1.63699394520797	0	353.198511078161	0	215.760426061496	0	943.367346938776	0	2724.55182331945	0	0.613822392260355	0.232708006399655	0	0	31.466897938237	0	7.91963058996579
208312441	Test	PS	111.044601535148	0	424	0	32.9950617283951	2.44691358024691	75.4641975308642	20.2740740740741	0	2	0	0	1.74119006354708	1	0.832822007343404	0	40.7955182072829	60.4985994397759	19.9859943977591	0	0	0	6.18333953323847	7.02169443520725	4.60198383735771	0	1	0	23.2488639529001	0	4.15440753629466	1	1358.80968587487	0	327.076646670731	0	1698.0612244898	0	6579.66573197636	0	0.555656491561264	0.560705879874439	0	0	72.8858388932789	1	6.22346498131921
208314614	Test	PS	105.841598739816	0	208	0	27.5577889447236	41.3015075376884	23.6030150753769	23.8793969849246	0	0	0	0	1.12455516014235	0	0.860914644687262	0	40.2380952380952	27.6386554621849	25.890756302521	0	0	0	5.59687608749967	5.45351355418425	5.53328392092263	2	0	0	16.2967409712472	0	1.44680059006851	0	276.18844421057	0	190.895999149055	0	834.356009070295	0	2266.2139596037	0	0	0	2	2	25.0111296368661	0	8.83227548224047
208319742	Test	WS	13.4100476644142	2	486	0	253.803879310345	123.415948275862	5.35775862068965	78.2133620689655	1	0	0	0	1.04597701149425	0	0.957735872569412	0	90.9086757990868	8.824200913242	38.3926940639269	0	2	0	8.0826231491341	2.64547609426342	5.44239970859462	1	2	0	24.8847461456285	0	1.45394967960412	0	985.764580110935	0	677.990850673274	0	1945.43310657596	0	8068.60150007406	0	0.380561461074762	0.211102939940057	0	0	22.2709780492813	0	22.2709780492813
208332454	Train	PS	121.707598881888	0	613	1	80.5128205128205	63.8700854700855	191.102564102564	74.5162393162393	0	0	0	0	1.73333333333333	1	0.857589703631306	0	73.6062378167641	193.499025341131	57.6432748538012	0	1	0	7.27043158484429	7.98469130550329	4.6846952295921	1	1	0	27.9416570261558	1	8.9834548959682	1	3468.78230711301	1	386.130096636852	0	2452.75510204082	1	11422.3403050631	0	0.916393121539129	0.0529663590054081	1	2	113.156902645756	1	5.83576544971743
208333264	Train	PS	156.412092008261	1	1621	1	423.183581124758	180.398190045249	45.3303167420815	81.4938590820944	1	0	0	0	1.1955766192733	0	0.699337429666396	2	130.824146094014	53.1927629354075	65.1562394318566	1	0	0	9.16901904744514	3.74931013596178	5.92497301616	1	2	0	45.4380182193799	1	1.43930720468023	0	5970.81713704514	1	4148.39661583691	1	6486.17460317461	1	49119.8199655212	1	0.318651455115839	0.328742225306957	0	0	101.98229463971	1	16.2651199167546
208336792	Test	WS	83.4479471694304	0	225	0	298.841860465116	299.804651162791	106.46511627907	194.618604651163	1	0	0	0	1.01555555555556	0	0.982585037854096	1	100.954545454545	65.6111111111111	96.621212121212	1	0	0	7.20970709373037	6.08253098888721	7.10217492871279	1	0	1	16.9392217923337	0	1.12602421987726	0	273.623318847818	0	242.999496829334	0	901.439909297052	0	2544.94842600732	0	0.462918534786946	0.581399924574557	0	0	14.4060932359575	0	14.4060932359575
208340312	Test	PS	66.7861299858545	0	201	0	59.484375	253.026041666667	96.6458333333333	187.786458333333	0	0	0	0	1.07045735475896	0	0.942437669590195	0	56.6781609195402	74.4367816091954	125.367816091954	0	0	0	6.53070783165161	5.98629664288959	6.97293242257863	0	0	1	16.0075489613909	0	1.61350260934471	0	276.412850427417	0	171.312304564339	0	805.006802721089	0	2147.69763480176	0	0.351312455161532	0.690195877261026	0	1	19.4463224977628	0	10.9015782598665
208341277	Train	PS	176.230658569063	1	285	0	73.2352941176471	228.003676470588	166.522058823529	110.944852941176	0	0	0	0	1.03644444444444	0	0.953510741314525	0	60.5683168316832	138.108910891089	85.1069306930693	0	0	0	6.08403286696468	5.24743718352305	6.47824564324587	0	0	0	19.0527942040281	0	1.47763709007236	0	446.024585562009	0	301.849884899795	0	1140.42630385488	0	3621.38461203456	0	0.633957172324753	0.767282471349513	0	1	17.0095315314094	0	17.0095315314094
208384285	Train	PS	8.56806724861854	2	554	0	68.6332703213611	315.249527410208	129.289224952741	220.780718336484	0	0	0	0	1.61660777385159	1	0.718083056865336	2	68.5343915343915	113.827513227513	173.016931216931	0	0	1	7.09975209970108	6.80911618774817	6.79255293404219	1	0	0	26.5706427680348	1	2.76736339824119	0	1655.53419208827	0	598.235198579431	0	2217.96145124717	0	9822.11023239342	0	0.487841444250023	0.500405790188934	0	0	84.2900249615154	1	7.03847510902101
208393998	Train	PS	102.333519072312	0	292	0	35.3799283154122	197.207885304659	3.13978494623656	68.2867383512545	0	0	0	0	1.17606837606838	0	0.909535580908678	0	41.4079207920792	7.8039603960396	40.0693069306931	0	2	0	6.07107154043483	2.87085137782054	5.20731211156621	0	2	0	19.2964014653937	0	3.47007003275884	1	710.063150782497	0	204.625020267378	0	1169.77551020408	0	3762.07631154728	0	0	0.30227144314698	2	0	37.1997072138735	0	8.24184948533033
208396107	Train	PS	179.939322827354	1	185	0	61.774011299435	63.9435028248588	65.4406779661017	147.169491525424	0	0	0	0	1.1417004048583	0	0.907406874327262	0	53.215873015873	52.9238095238095	72.5555555555556	0	0	0	6.48227431848365	6.40919128475734	6.67451065491861	0	0	0	15.3695395798233	0	2.7719424514797	0	320.681240385008	0	115.688274918487	0	742.115646258504	0	1900.99596632937	0	0.00487117818151207	0.457572094720573	2	0	27.5777394197249	0	7.04105737685472
208397456	Train	PS	129.849955058729	0	416	0	55.9345088161209	152.39798488665	126.319899244332	329.4080604534	0	0	0	1	1.4502994011976	0	0.77199168262778	2	62.9165507649513	110.774687065369	239.400556328234	0	0	1	6.76902134351718	7.22041933680757	7.15865492867287	0	1	1	23.0181002860245	0	2.20328251815096	0	960.3784467281	0	435.885293336811	0	1664.51927437642	0	6385.67859760287	0	0.505089833164598	0.511071081535305	0	0	55.9449383204753	0	7.82229176621192
208399824	Test	WS	10.0212817926416	2	272	0	193.526923076923	332.069230769231	88.5461538461538	332.080769230769	1	1	0	1	1.04612546125461	0	0.962460060442556	0	85.8601252609603	72.2150313152401	151.555323590814	0	0	0	7.3288918033268	6.94218952070604	7.6348490149487	1	0	1	18.6277713507706	0	2.02592385341113	0	488.08238181275	0	240.918423953076	0	1090.11337868481	0	3384.39712742609	0	0.499519113740438	0.334118334498186	0	0	23.0619085781319	0	12.3172108266889
208402928	Test	PS	77.2884164934976	0	429	0	32.6512195121951	197.856097560976	57.8024390243902	72.9439024390244	0	0	0	0	1.23515715948778	0	0.827092382757593	0	40.535192563081	42.6945551128818	58.9628154050465	0	0	0	6.07086781300589	6.64231434042005	5.73027770313521	0	0	0	23.3919352352966	0	2.08659741065751	0	980.881780042258	0	470.086742671252	0	1719.02494331066	0	6701.88669029707	0	0.463272170207551	0.769175312309206	0	1	46.4935033603466	0	9.68298426962524
208405169	Train	PS	114.990423777355	0	290	0	56.3574007220217	35.7617328519856	84.3176895306859	90.6245487364621	0	0	0	0	1.22945205479452	0	0.907002381174505	0	55.0883534136546	82.9036144578313	47.9357429718875	0	0	0	6.66857473649567	5.37130752514919	6.15727659485461	0	0	0	19.2271143423267	0	3.82969767985933	1	737.944074557828	0	192.689903027785	0	1161.39002267574	0	3721.69646033729	0	0.719710458161958	0.706796917808089	0	1	40.8436151924114	0	7.49371213450879
208406906	Test	WS	19.5143940951397	2	218	0	53.3028846153846	299.596153846154	60.2932692307692	128.653846153846	0	0	0	0	1.10628571428571	0	0.941903282337806	0	55.3756613756614	56.8253968253968	118.169312169312	0	0	0	6.32966990628751	5.22007309314495	4.71523497074348	0	0	0	16.6611852038584	0	1.24311607349049	0	273.57247142793	0	220.0699333408	0	872.090702947846	0	2421.67745272952	0	0.725752057255816	0.598280243005914	0	0	21.3621523701677	0	10.7335005682002
208312499	Test	PS	44.7125521275655	0	158	0	100.470198675497	138.682119205298	220.291390728477	123.258278145695	0	0	0	0	1.1840490797546	0	0.942232694599592	0	83.6590909090909	163.772727272727	113.219696969697	0	1	0	6.52549917315927	6.91052543466563	5.36530051760187	0	0	0	14.1958923758281	0	3.07094184077171	0	265.963945621414	0	86.6066371203497	0	633.104308390023	0	1497.91343742965	0	0.788732570774944	0.33942844189353	1	0	24.82584164886	0	6.88211545077137
208314681	Test	PS	100.986016036949	0	201	0	145.40625	169.432291666667	240.796875	120.421875	0	0	1	0	1.23152709359606	0	0.90293539453702	0	73.9554896142433	162.928783382789	106.376854599407	0	1	0	6.98963040424806	6.77874381572878	4.84609770369148	0	0	0	16.0075489613909	0	4.18015459152641	1	444.907334247769	0	106.433225017477	0	805.006802721089	0	2147.69763480176	0	0.0418353602728647	0.336080903827829	2	0	35.5338311984332	0	5.98814534924476
208332519	Train	PS	88.09189993858	0	177	0	31.5798816568047	0.970414201183432	65.1834319526627	17.1775147928994	0	2	0	0	1.38055555555556	0	0.894701377687621	0	38.1615120274914	48.2302405498282	16.9175257731959	0	0	0	5.83412544552393	6.40284221439094	3.32687809172966	2	0	2	15.0181893906284	0	4.09122790512367	1	363.478262848104	0	88.8433182597577	0	708.573696145125	0	1773.58232765417	0	0.467083123425328	0.120372659649161	0	2	35.4803439078774	0	5.31768998287149
208335066	Test	PS	126.613818286003	0	155	0	152.060810810811	311.533783783784	85.8243243243243	295.736486486487	0	0	0	1	1.0223642172524	0	0.985181722592578	1	62.4007490636704	69.5692883895131	164.430711610487	0	0	1	6.2749684837159	5.81603263673509	6.78364559530508	0	0	0	14.054166107421	2	1.46860578258433	0	178.470623323863	0	121.523846249472	0	620.526077097506	0	1453.49609358578	0	0.302931309978771	0.492151548481658	0	0	12.2963697267544	2	12.2963697267544
208341343	Test	WS	177.667330006189	1	183	0	163.714285714286	669.857142857143	291.285714285714	372.411428571429	0	1	1	1	1.06811989100817	0	0.961179515815388	0	84.8553459119497	141.157232704403	184.767295597484	0	0	1	6.84527339745263	7.17484238054262	6.57711785370087	0	1	0	15.2824593346428	0	1.37838939627379	0	222.312859690153	0	161.284510959772	0	733.730158730159	0	1868.86688556578	0	0.0273543533655673	0.0537705623885311	2	2	13.8320840124686	0	13.8320840124686
208384347	Test	PS	40.3495071683728	2	320	0	18.8169934640523	102.271241830065	25.202614379085	77.9771241830065	0	0	0	0	1.35321100917431	0	0.7684523924973	2	36.8678899082569	22.8899082568807	46.3321100917431	0	0	0	5.39717191008646	5.54957323020693	5.81693772083941	2	0	0	20.20853997333	0	1.08582653485371	0	456.230079747662	0	420.168475445416	0	1282.97959183673	0	4321.19072776655	0	0.481638084685376	0.19140778177029	0	2	47.3076761491056	0	7.24526822329591
208397490	Test	PS	85.7501620334888	0	668	1	37.7507836990596	226.047021943574	58.9639498432602	212.175548589342	0	0	0	0	1.18745275888133	0	0.882479268448366	0	45.7739783152627	47.697247706422	165.839032527106	0	0	1	6.36209067597678	6.22371846140611	7.75040780762979	0	0	1	29.1799513751653	1	2.20127561821826	0	1955.64391108151	1	888.413924588157	0	2674.97052154195	1	13009.2516247658	1	0.461185771968197	0.510860616540977	0	0	49.198202600061	0	14.0935026760336
208316732	Test	WS	116.38952133833	0	205	0	124.94387755102	142.571428571429	44.7959183673469	2.70918367346939	0	0	0	2	1.05481120584653	0	0.944592176674148	0	88.4469273743017	63.3687150837989	5.21787709497207	0	0	2	6.89201218855003	2.27243016017722	1.04230839829375	0	2	2	16.173434728369	0	1.16541001838095	0	242.295322973216	0	207.905646211816	0	821.777777777778	0	2215.1615416855	0	0.338225786306599	0.453462761230087	0	0	14.4500077218856	0	14.4500077218856
208397514	Train	PS	128.23188792562	0	183	0	71.5314285714286	81.88	100.925714285714	193.817142857143	0	0	0	0	1.15013404825737	0	0.917927714349137	0	57.4920127795527	68.7955271565495	115.785942492013	0	0	0	6.57378896885628	6.45695491029084	6.44052196712779	0	0	0	15.2824593346428	0	1.57182166479867	0	237.399750768618	0	151.034787269601	0	733.730158730159	0	1868.86688556578	0	0.697578159908185	0.531678300719427	0	0	22.1640091504471	0	8.82000529225515
208405345	Train	PS	10.6451105668706	2	180	0	141.982558139535	261.075581395349	202.395348837209	490.93023255814	0	0	0	1	1.10041265474553	0	0.937623653873635	0	107.754838709677	183.051612903226	212.238709677419	1	1	1	6.91725966737198	6.06429062951693	6.98132681858513	0	0	1	15.1509005654415	0	1.33051510217633	0	212.825726707274	0	159.957392711405	0	721.151927437642	0	1821.01685753071	0	0.632860173868352	0.53496677886378	0	0	18.0396370797988	0	10.5605114970919
208405420	Test	WS	149.823688103062	1	317	0	33.3696369636964	191.851485148515	14.9339933993399	108.270627062706	0	0	0	0	1.07921568627451	0	0.906750216800775	0	42.8635547576302	15.3554757630162	64.0412926391382	0	2	0	6.07407093453866	4.42394214797742	6.66402152502426	0	2	0	20.1092345076227	0	1.6430078361126	0	552.974762219387	0	336.562461885598	0	1270.40136054422	0	4257.79981299777	0	0.369916410608893	0.568468296206401	0	0	27.4740373527858	0	12.1609090217534
208410520	Test	WS	172.182646364208	1	329	0	41.4108280254777	177.404458598726	29.0573248407643	76.0828025477707	0	0	0	0	1.12944738834216	0	0.877120836462867	0	44.9304347826087	22.3669565217391	50.7634782608696	0	0	0	6.18811833506902	4.62850636953326	5.7238721817136	0	0	0	20.4709995402435	0	1.43877812513843	0	545.899800595079	0	379.419029979035	0	1316.52154195011	0	4491.75197999691	0	0.540664893111694	0.244423670795819	0	0	32.9126904376013	0	10.5176271652955
208322156	Train	WS	171.098193562638	1	212	0	77.3152709359606	128.088669950739	33.2019704433498	99.704433497537	0	0	0	0	1.19109026963658	0	0.898357969987135	0	58.3553719008264	29.6997245179063	73.435261707989	0	0	0	6.70687076925754	4.31474255721288	5.4790382037731	0	2	0	16.4597124350765	0	2.0978824358389	0	342.654295706909	0	163.333411755215	0	851.126984126984	0	2334.88423407735	0	0.474244236083003	0.776860032409516	0	1	29.1126752013667	0	7.67794956600018
208411507	Test	WS	131.601219157834	0	202	0	41.2746113989637	3.44041450777202	41.880829015544	47.6683937823834	0	2	0	0	1.15571776155718	0	0.929826573520219	0	45.0693641618497	31.3294797687861	26.7341040462428	0	0	0	6.01008822186087	4.17306772396505	5.06831965128171	0	2	0	16.0491811486349	0	1.61922820939291	0	279.068966854266	0	172.346902824091	0	809.199546485261	0	2164.49835115586	0	0.670521305115385	0.223147769140513	0	0	23.6074249768975	0	9.12434164654335
208412466	Test	WS	104.344426839646	0	272	0	91.4923076923077	266.230769230769	60.2461538461538	213.838461538462	0	0	0	0	1.0677808727948	0	0.95057169891056	0	64.9085239085239	58.5135135135135	157.553014553015	0	0	0	6.91218848586071	5.42520578288424	6.41790561594081	0	0	0	18.6277713507706	0	1.26479695328086	0	385.648794163043	0	304.909648274117	0	1090.11337868481	0	3384.39712742609	0	0.621086537589513	0.76606921623055	0	1	19.6741324944355	0	14.3449305683833
208312442	Train	PS	131.581874185228	0	354	0	36.3639053254438	33.5236686390533	78.9378698224852	109.508875739645	0	0	0	0	1.32489451476793	0	0.826409264523756	0	40.9509803921569	73.859477124183	69.2156862745098	0	0	0	6.02956745312739	6.62174810864375	6.08118957702241	0	0	0	21.2389271185144	0	2.6500362874581	0	827.413326127714	0	312.227168376386	0	1417.14739229025	0	5016.44836350755	0	0.32799111636288	0.302081207542503	0	0	46.2471656787091	0	8.057360847356
208314615	Train	PS	130.79725592427	0	212	0	36.8029556650246	26.8226600985222	77.6650246305419	6.54187192118227	0	0	0	0	1.17593643586833	0	0.895105647552069	0	48.0478873239437	42.6507042253521	14.9605633802817	0	0	2	5.89938507314228	6.68076800914497	3.09639602034619	0	0	2	16.4597124350765	0	3.6902651836155	1	454.458672139006	0	123.150681462343	0	851.126984126984	0	2334.88423407735	0	0.0210814004435648	0	2	2	33.9911001036766	0	6.79186471784031
208319743	Test	PS	112.801046513846	0	166	0	324.427672955975	5.13207547169811	210.490566037736	202.213836477987	1	2	0	0	1.07121661721068	0	0.958491067206602	0	160.239436619718	107.281690140845	111.43661971831	1	0	0	7.09904647730203	7.07388924459761	6.43478691368931	1	1	0	14.5670894371205	0	1.98869276759201	0	231.260299661335	0	116.287595263573	0	666.646258503402	0	1618.51594509013	0	0.634582553431272	0.644656687798526	0	0	20.4939203476694	0	8.6181329911261
208332455	Test	PS	82.450485636529	0	209	0	57.92	4.005	134.26	34.65	0	2	0	0	1.47735191637631	1	0.907266976059589	0	55.595988538682	113.573065902579	29.7621776504298	0	0	0	6.41470843998369	7.17743512720416	4.03647739874115	0	1	0	16.3376362450111	0	3.14298420365993	1	410.145209227299	0	130.495472662476	0	838.548752834467	0	2283.31741625287	0	0.434962841527542	0.27748002083608	0	0	36.5300313954492	0	6.17634355051858
208333265	Train	WS	166.444869465403	1	214	0	169.541463414634	316.736585365854	92.9853658536585	138.078048780488	0	0	0	0	1.1025641025641	0	0.933815971537055	0	79.1876675603217	82.4798927613941	86.6246648793566	0	0	0	7.22314412379534	6.06893699555547	6.62544009934135	1	0	0	16.5405960299548	0	1.47120938622313	0	291.198803047161	0	197.931583209052	0	859.512471655329	0	2369.47476272646	0	0.359966048106831	0.327957301266901	0	0	21.9319672018158	0	10.2515147084082
208336793	Train	PS	163.224906516195	1	373	0	170.935393258427	265.969101123596	110.109550561798	128.679775280899	0	0	0	0	1.04710632570659	0	0.95644225463765	0	70.248120300752	68.6932330827068	87.9203007518797	0	0	0	7.67709008548837	6.11545694411263	6.59985641795396	1	0	0	21.7971254382832	0	1.28167995542071	0	621.994212245355	0	485.296044160405	0	1492.61678004535	0	5422.45919765581	0	0.607977344589174	0.184238892131375	0	2	19.411587372877	0	19.411587372877
208340313	Test	PS	167.971868655834	1	450	0	45.5348837209302	121.344186046512	84.4395348837209	81.806976744186	0	0	0	0	1.23137254901961	0	0.837183723461566	0	55.5271122320303	83.6229508196721	53.7793190416141	0	0	0	6.36980618103425	6.74409762114901	6.66355584928553	0	0	0	23.9556771947641	0	1.8248326515971	0	985.2257528551	0	539.899235139632	0	1802.8798185941	0	7198.20115919922	0	0.373234038611257	0.542725043832433	0	0	48.9274619758384	0	9.56013161732084
208341278	Test	WS	81.7998106895478	0	468	0	86.9284116331096	356.601789709172	148.190156599553	275.870246085011	0	1	0	0	1.06855277475517	0	0.952238610187153	0	56.4536817102138	102.498812351544	178.152019002375	0	0	1	7.07504612548897	6.88458713247562	7.80782795027529	1	0	1	24.4246295835998	0	1.91287228444081	0	1069.11844546207	0	558.907384543243	0	1874.15646258503	0	7629.26289672486	0	0.201582133431676	0.472736883649643	0	0	29.3071718002942	0	16.43425176579
208384286	Train	PS	104.07219878636	0	246	0	72.5829787234043	3.8936170212766	168.736170212766	6.67659574468085	0	2	0	0	2.0396432111001	1	0.909109816526593	0	69.8728179551122	156.59102244389	11.1097256857855	0	1	2	6.75063739976715	7.20496997836539	2.2362158311439	0	1	2	17.7095756791997	0	4.51493960759221	1	626.108091730683	0	138.674743440163	0	985.2947845805	0	2908.19209230818	0	1	0.682547401410152	1	1	55.1403536269565	0	4.79512528006092
208393999	Test	PS	54.2477291783614	0	159	0	143.993421052632	491.085526315789	7.86184210526316	100.006578947368	0	1	0	0	1.028125	0	0.980662590243532	1	70.0981818181818	14.9636363636364	53.2618181818182	0	2	0	6.67194807251657	2.90571651072216	5.2367262996772	0	2	0	14.2428210736661	0	1.45043776160969	0	184.602033744412	0	127.273323013558	0	637.297052154195	0	1512.81798076784	0	1	0.0259009836409031	1	2	12.4463031601946	2	12.4463031601946
208396108	Test	PS	55.9447836498335	0	476	0	270.751648351648	798.483516483517	179.134065934066	437.723076923077	1	1	0	1	1.04792332268371	0	0.952705627420707	0	98.6153846153846	138.771561771562	316.587412587413	1	0	1	7.86879053190475	6.38097709980758	6.85861895003623	1	0	0	24.6422252367563	0	1.74042952091097	0	1047.28978116377	0	601.742138122089	0	1907.69841269841	0	7834.98899491947	0	0.688209085480979	0.472927955844318	0	0	24.2390136058298	0	20.3029424927327
208397457	Test	PS	160.107391534567	1	779	1	26.3266129032258	68.2271505376344	48.2096774193548	126.200268817204	0	0	0	0	1.45705128205128	0	0.767099021624408	2	39	41.4897660818713	74.3450292397661	0	0	0	5.88435951924007	6.38153333776437	6.94704304893998	0	0	1	31.5108916414054	1	3.19293584770445	1	2966.03348812266	1	928.936135768302	0	3119.40136054422	1	16382.5197096936	1	0.49573113720547	0.359030341348959	0	0	88.3981188622965	1	9.24889629480929
208399825	Test	PS	105.595938449784	0	259	0	863.491935483871	305.79435483871	54.6088709677419	169.036290322581	1	0	0	0	1.22766570605187	0	0.940899578912124	0	249.97995545657	50.5367483296214	103.467706013363	1	0	0	7.83018466723862	4.12449283924435	6.9531291228657	1	2	1	18.1928217715705	0	2.90227275876452	0	544.212088417662	0	187.512385517249	0	1039.80045351474	0	3152.81738813198	0	0.517071593139315	0.138898434287309	0	2	31.8438315012658	0	8.56650655074655
208402929	Test	PS	93.4871528566841	0	169	0	17.3827160493827	3	34.7654320987654	12.5679012345679	0	2	0	0	1.14082503556188	0	0.855595283575583	0	33.2491103202847	22.7224199288256	18.9857651245552	0	0	0	5.11804321461392	5.65856619222828	4.65745552787493	2	0	0	14.7038726205099	0	2.65894772629831	0	275.010307659458	0	103.428249054868	0	679.224489795919	0	1664.53839644834	0	0.095068026343671	0	2	2	29.080775639645	0	6.33472371648787
208405170	Train	PS	119.065419161286	0	229	0	26.7945205479452	86.5616438356164	11.8356164383562	55.6803652968037	0	0	0	0	1.08496732026144	0	0.932338719482398	0	42.6876574307305	12.9244332493703	36.1083123425693	0	2	0	5.65587169294832	3.97366268230594	5.18661289394766	2	2	0	17.0960697849347	0	1.7556096958374	0	351.238171836712	0	200.066206440707	0	918.210884353742	0	2616.29955936636	0	0.747118915994445	0.347869931223431	1	0	25.533891651073	0	9.42115196369915
208406907	Test	WS	176.520470667756	1	244	0	31.480686695279	251.047210300429	44.6523605150215	63.2875536480687	0	0	0	0	1.08102564102564	0	0.95252284379934	0	46.9625292740047	40.2412177985948	50.288056206089	0	0	0	5.93061088176261	4.45162646386706	4.88928956926573	0	2	0	17.6340547565374	0	1.732421603445	0	382.897232479565	0	221.018504801693	0	976.909297052154	0	2871.14533939802	0	0.318048174065553	0.719063121423106	0	1	20.8874760614413	0	12.2319864007361
208312500	Test	PS	93.3885759731603	0	160	0	53.3986928104575	77.1699346405229	118.607843137255	66.7581699346405	0	0	0	0	1.28376327769347	0	0.82053360570371	0	61.6007604562738	119.28897338403	63.5095057034221	0	0	0	6.34785506167714	6.6513155815654	3.4375840358972	0	0	2	14.2895956530211	0	2.12439037695683	0	225.619098393533	0	106.204161363568	0	641.489795918367	0	1527.77163320208	0	0.0430292598967298	0.714810064176625	2	1	30.1665091845519	0	5.72451498217372
208332520	Train	PS	1.29375076091026	2	393	0	55.16	3.512	133.272	6.34933333333333	0	2	0	0	1.6796973518285	1	0.892046332622142	0	50.3592814371258	99.883233532934	11.0898203592814	0	0	2	6.60408411409833	7.3574432788377	2.96028619388811	0	1	2	22.3712297692664	0	4.25099171075295	1	1224.65449552293	0	288.086775710511	0	1572.27891156463	0	5862.30213199739	0	1	0.47459155881308	1	0	64.6272979736702	1	6.4308077028519
208335067	Test	WS	121.508211839127	0	258	0	249.028340080972	645.044534412956	252.817813765182	207.955465587045	1	1	1	0	1.02144249512671	0	0.977374498045917	1	100.331877729258	159.973799126638	149.912663755459	1	1	0	7.42999030844302	6.20357499332526	6.05946202434015	1	0	0	18.1561056458085	0	1.29527792089244	0	361.366976151521	0	278.987984217735	0	1035.60770975057	0	3133.76716430751	0	0.324395757375152	0.643095787614362	0	0	15.5798361932073	0	15.5798361932073
208341344	Train	WS	164.831689956338	1	245	0	116.713675213675	311.371794871795	237.871794871795	327.786324786325	0	0	1	1	1.06517311608961	0	0.927244107496458	0	90.6876456876457	191.666666666667	250.515151515152	0	1	1	6.08445932127659	5.50656868197285	6.21852768927377	0	0	0	17.6718555603799	0	1.2595665510864	0	328.591175514492	0	260.876390557589	0	981.102040816327	0	2889.64892588334	0	0.528802885164616	0.383925451824696	0	0	20.4455182902722	0	12.5861152000491
208384348	Test	PS	140.241861026698	0	811	1	60.4896640826873	145.333333333333	110.015503875969	242.299741602067	0	0	0	0	1.44406357120598	0	0.80144845112896	0	58.2233009708738	95.2066574202497	163.644937586685	0	0	0	6.87780581183761	6.79958498005781	7.60068394905354	0	0	1	32.1399135927205	1	3.02953337534424	0	3065.63793927126	1	1011.91753298408	1	3245.18367346939	1	17383.3204763022	1	0.684983879860518	0.510116100357145	0	0	79.9816687991451	1	10.513748760526
208397491	Train	PS	49.3351780364132	0	297	0	26.056338028169	3.90492957746479	50.7218309859155	122.433098591549	0	2	0	0	1.29440389294404	0	0.729689069220546	2	36.894523326572	50.3346855983773	88.0547667342799	0	0	0	5.72175925337845	6.44425028840749	6.5952777391476	2	0	0	19.4685404811327	0	3.11374194917685	0	690.780977037689	0	221.849141101852	0	1190.73922902494	0	3863.65914712415	0	0.923836093641062	0.781660413518713	1	1	53.6904839995402	0	6.01788794322095
208316733	Train	PS	25.9569525625353	2	167	0	68.98125	1.05625	129.0625	43.84375	0	2	0	0	1.09850746268657	0	0.962260133537368	0	61.4652777777778	81.5555555555556	31.5208333333333	0	0	0	6.41531153222971	5.43554957282244	4.22340177262144	0	0	0	14.6128260942037	0	1.17447126829861	0	179.400117369425	0	152.749685932558	0	670.839002267574	0	1633.80894622419	0	0.279219847038935	0.0267944715837167	0	2	19.0452889026911	0	9.21861285600703
208320986	Test	WS	108.508950782209	0	309	0	85.8949152542373	144.813559322034	121.725423728814	16.3016949152542	0	0	0	0	1.24032258064516	0	0.838172607024787	0	69.4514925373134	53.0671641791045	14.794776119403	0	0	2	6.97717572261015	3.93139015493849	3.99658777375498	0	2	2	19.8419902771771	0	1.99095843801137	0	584.770790612399	0	293.713208396498	0	1236.85941043084	0	4090.29206600062	0	0.0158472496958755	0.569206338263106	2	0	36.7156538013688	0	8.85011182100323
208397515	Train	PS	23.1422955415774	2	192	0	141.146739130435	161.771739130435	233.027173913043	615.494565217391	0	0	1	1	1.33333333333333	0	0.925726288923769	0	91.420731707317	164.707317073171	395.134146341463	0	1	1	6.88560501048993	5.79300290528217	7.03311763104348	0	0	1	15.6705101840481	0	2.50221849798422	0	322.931864533358	0	129.058219653284	0	771.46485260771	0	2014.87463823738	0	0.337172704767241	0.726877615498956	0	1	28.015101686268	0	7.23980879538459
208405346	Test	PS	110.712722766951	0	265	0	22.9367588932806	194.841897233202	15.6719367588933	73.4703557312253	0	0	0	0	1.21546961325967	0	0.725277463705243	2	36.2544642857143	21.71875	39.2901785714286	0	0	0	5.61522034444579	3.63425756525567	5.39430900924711	2	2	0	18.3753019829332	0	1.22227968576241	0	363.904670148769	0	297.726186884779	0	1060.7641723356	0	3248.64366655714	0	0.675952309304813	0.333055808985642	0	0	39.6629773475957	0	7.1750156449223
208405421	Train	PS	121.368053816143	0	498	0	22.7415966386555	161.376050420168	24.313025210084	54.8004201680672	0	0	0	0	1.31560461615655	0	0.788571915831376	2	35.9322617680827	21.4270952927669	38.6234213547646	0	0	0	5.70869849459405	4.9592647555391	4.39944043644539	2	0	0	25.2044776223756	0	2.4619141005684	0	1332.81056717216	0	541.371677778867	0	1995.74603174603	0	8383.62269951462	0	0.435483965978745	0.329421142527135	0	0	56.3316747532377	0	9.27113648604419
208410521	Test	WS	126.413939941678	0	534	0	24.8607843137255	152.178431372549	2.96078431372549	19.921568627451	0	0	0	0	1.12875939849624	0	0.848424205998578	0	36.2848101265823	6.85654008438819	18.1793248945148	0	2	0	5.75741896686187	2.20318207581635	4.49303869836482	2	2	0	26.0891129226247	0	1.95888385397329	0	1318.50310801461	0	673.088966117227	0	2138.29931972789	0	9297.72206912542	0	0.529663982119714	0.42888468221054	0	0	45.3199776220805	0	12.3043953217495
208322157	Test	PS	163.971805519613	1	1221	1	73.31330472103	44.1871244635193	4.03605150214592	3.06781115879828	0	0	0	2	1.1584013391923	0	0.815207420997532	0	64.3997296079315	7.97251013970257	6.25191527715187	0	2	2	7.02477366236266	3.23725335534285	2.62730476294214	1	2	2	39.4309451545711	1	2.11383277076995	0	4728.74343873538	1	2237.04708533446	1	4884.54648526077	1	32100.3807608784	1	0.563957591475521	0.762362711519508	0	1	77.9188048586008	1	16.0721170625475
208411508	Test	WS	124.948830693055	0	274	0	537.152671755725	629.847328244275	52.969465648855	384.465648854962	1	1	0	1	1.02022058823529	0	0.98251508578954	1	196.534979423868	36.3292181069959	238.646090534979	1	0	1	7.74809900344316	6.47214428314116	7.44997879119096	1	0	1	18.6992793732093	0	1.25419597422894	0	388.468839873587	0	309.735358632779	0	1098.49886621315	0	3423.5228650789	0	0.0348417557376038	0.413460908583908	2	0	16.4537122835766	0	16.4537122835766
208412467	Test	WS	99.8927993612433	0	325	0	48.7041800643087	178.12540192926	22.411575562701	129.95498392283	0	0	0	0	1.04205607476636	0	0.955221066467658	0	48.3678756476684	26.972366148532	94.0259067357513	0	0	0	6.35793487798288	4.61559717528436	6.94039376787604	0	0	1	20.3729734404562	0	1.74734369356856	0	592.995369887373	0	339.369622627768	0	1303.9433106576	0	4427.53373931463	0	0.649524852020155	0.150149142900744	0	2	22.0279480849542	0	15.2745814443175
208312443	Train	WS	64.407310044448	0	219	0	96.9425837320574	366.086124401914	185.665071770335	480.971291866029	0	1	0	1	1.02298850574713	0	0.975398279946502	1	66.2467532467532	112.438961038961	303.950649350649	0	0	1	6.8943763426206	6.85423108173271	7.31112590762138	0	0	1	16.7011881070672	0	1.09234698555804	0	258.298144767071	0	236.461626371511	0	876.283446712018	0	2439.1624464411	0	0.106397614681532	0.435737068497325	2	0	14.3439887743734	0	14.3439887743734
208314616	Test	PS	110.386267177225	0	798	1	49.9173228346457	32.4763779527559	67.2874015748032	35.3149606299213	0	0	0	0	1.18054672600127	0	0.861270107293324	0	52.3143254520167	46.8136300417246	31.2336578581363	0	0	0	6.7085062980935	6.95308811495	6.20166132675653	0	1	0	31.8897937318992	1	2.28667526226656	0	2601.69423236358	1	1137.76288014975	1	3194.87074829932	1	16980.6281938906	1	0.0102931525453874	0.112069947577578	2	2	58.54994293441	0	14.0802569791385
208319744	Train	WS	47.3106949423726	0	212	0	156.049261083744	213.660098522167	1.60591133004926	38.7487684729064	0	0	0	0	1.12587412587413	0	0.944664410504514	0	67.4371584699454	3.72131147540984	22.3060109289617	0	2	0	7.12699004273146	0.347949655209199	3.87135011328474	1	2	2	16.4597124350765	0	1.87600230484798	0	324.02781413767	0	172.722503218848	0	851.126984126984	0	2334.88423407735	0	0.849422840503417	0.0416857134311657	1	2	25.0966381238385	0	8.95880489029233
208332456	Train	PS	113.745561277953	0	191	0	109.229508196721	1.97814207650273	265.333333333333	78.3715846994536	0	2	1	0	1.296875	0	0.912865760145167	0	76.7791411042945	171.349693251534	39.9447852760736	0	1	0	6.76764599681578	6.98496067793667	4.12925673849243	0	1	0	15.6278692609704	0	2.10178230360084	0	293.556736227203	0	139.670381525372	0	767.272108843538	0	1998.47136743264	0	0.18152296380198	0.079858824841849	2	2	28.4911110617315	0	7.06366628680158
208333266	Test	PS	68.5413576106518	0	171	0	157.280487804878	257.109756097561	1.04268292682927	56.0365853658537	0	0	0	0	1.04322766570605	0	0.97675236122253	1	74.945945945946	2.40540540540541	36.6554054054054	0	2	0	6.80554392527553	0.562549931862538	4.4124941533651	0	2	0	14.7943588445368	0	1.83616534923217	0	232.778688078953	0	126.774360585932	0	687.609977324263	0	1695.4581249365	0	0.551633287320074	0.098453087516977	0	2	14.6549994505683	0	12.4094348406081
208336794	Train	PS	110.44319640101	0	210	0	264.940298507463	331.910447761194	52.1592039800995	142.935323383085	1	1	0	0	1.01431980906921	2	0.987574667685551	1	97.7135135135135	39.7135135135135	96.945945945946	1	0	0	7.17324522343628	5.174411399201	7.06552639530485	1	0	1	16.3784294077506	0	1.13920557051466	0	248.780700595666	0	218.380867364679	0	842.74149659864	0	2300.46368517049	0	0.443215954505992	0.741370510420158	0	1	13.8320840124686	0	13.8320840124686
208340314	Test	PS	137.785856815524	0	172	0	27.6909090909091	251.860606060606	26.7454545454545	92.5575757575758	0	0	0	0	1.08910891089109	0	0.924287524727858	0	40.5904436860068	22.0170648464164	62.098976109215	0	0	0	5.68258289983468	4.43908755691754	5.19374808814415	2	2	0	14.8393950486971	0	1.8839424406771	0	237.947574197194	0	126.302995813224	0	691.802721088436	0	1710.98897899915	0	0.537758316186236	0.71735695910756	0	1	20.8717076449246	0	8.87645937894387
208341279	Test	WS	18.5648142318548	2	479	0	59.4113785557987	213.266958424508	133.089715536105	113.161925601751	0	0	0	0	1.09052408681842	0	0.922085692714395	0	63.5297549591599	125.002333722287	91.9124854142357	0	0	0	6.46762847174891	6.62926271544562	6.2393477045328	0	0	0	24.6963245888892	0	2.00165848683953	0	1130.55277846147	0	564.808025891833	0	1916.08390022676	0	7886.70498992413	0	0.528279823613798	0.75904707651236	0	1	34.5021186248822	0	14.3471134639427
208384287	Train	PS	153.669321511558	1	493	0	28.3333333333333	63.4607218683652	53.3757961783439	31.8980891719745	0	0	0	0	1.37025948103792	0	0.665867672409892	2	40.0235849056604	42.1297169811321	26.6533018867925	0	0	0	5.96599363115466	6.56507995791973	4.0826249005991	0	0	0	25.0717516991728	0	1.43604492940697	0	1001.92894914699	0	697.700279865721	0	1974.78231292517	0	8251.87530159634	0	0.692470168837293	0.566803974038971	0	0	68.3963424008219	1	7.67791285365978
208394000	Test	PS	77.1719781531141	0	228	0	33.4174311926606	99.1422018348624	47.4633027522936	126.48623853211	0	0	0	0	1.15492957746479	0	0.906323592598622	0	39.1641025641026	43.3282051282051	74.6717948717949	0	0	0	5.95504324605433	6.15199029055893	6.7077441868098	0	0	0	17.0569930029002	0	2.97387283262252	0	454.012162781164	0	152.66697277731	0	914.018140589569	0	2598.40017142669	0	0.350036626855719	0.474633668864525	0	0	31.3785694873584	0	7.70809217396397
208396109	Test	PS	122.794190224295	0	199	0	30.1210526315789	2.62631578947368	38.2368421052632	70.8526315789474	0	2	0	0	1.10891089108911	0	0.878543847142723	0	44.8941176470588	29.6117647058824	40.6411764705882	0	0	0	5.67449072806398	5.25574378565305	6.48244758176931	2	0	0	15.923958056042	0	1.42487222806408	0	255.705407752794	0	179.45848246352	0	796.621315192744	0	2114.22740161304	0	0.059539848255977	0.49068356459202	2	0	24.3285398727921	0	8.70309361752927
208397458	Train	PS	9.15723639942601	2	525	0	21.7564870259481	14.3972055888224	43.3972055888224	57.4271457085828	0	2	0	0	1.21818181818182	0	0.78620239261564	2	35.7827027027027	41.2486486486486	37.9340540540541	0	0	0	5.38997600193513	6.1749815753981	5.10555217119317	2	0	0	25.857890226701	0	2.04609719496347	0	1312.02245876885	0	641.23173718161	0	2100.56462585034	0	9052.69491822156	0	0.651062130908862	0.0963453762186146	0	2	53.5374311974794	0	10.2297988892077
208399826	Test	WS	175.490268451668	1	213	0	109.691176470588	390.093137254902	24.2794117647059	53.3137254901961	0	1	0	0	1.02142857142857	0	0.980954976790763	1	63.1485411140584	23.2334217506631	38.6923076923077	0	0	0	6.9367478908264	3.90115698519507	3.73031750983083	0	2	2	16.5002037937652	0	1.21660279488923	0	262.870109755783	0	216.068967505304	0	855.319727891157	0	2352.15830317199	0	0.72343919817232	0.558107081056728	0	0	14.069846417765	0	14.069846417765
208402930	Train	PS	101.430759461762	0	303	0	21.9862068965517	162.91724137931	28.9	50.3655172413793	0	0	0	0	1.1576354679803	0	0.87372159108857	0	33.0378787878788	27.655303030303	34.6060606060606	0	0	0	5.43918724735009	4.97847212041098	5.49331756791948	2	0	0	19.6731192038206	0	2.44410094443969	0	631.506924087134	0	258.380049941802	0	1215.89569160998	0	3986.74348007582	0	0.301103478254698	0.442011547158833	0	0	34.5909606887655	0	9.2270527528679
208405171	Test	WS	93.061922431219	0	327	0	79.8974358974359	154.724358974359	87.8429487179487	238.044871794872	0	0	0	0	1.04253673627224	0	0.954177256916935	0	55.8881239242685	51.815834767642	152.321858864028	0	0	0	6.79363685519272	5.87084023128103	6.74354584032068	0	0	0	20.405701129731	0	1.60579502921011	0	571.213543522953	0	355.720084526561	0	1308.13605442177	0	4448.9055605927	0	0.295645205180696	0.733496797234493	0	1	19.8176121098488	0	17.0972215806863
208406908	Train	PS	72.1738675025911	0	170	0	26.6196319018405	3.31901840490798	58.5460122699387	19.4723926380368	0	2	0	0	1.15195369030391	0	0.916891332453452	0	44.2206896551724	44.4620689655172	20.7310344827586	0	0	0	5.62064213343086	6.23785748862632	4.47483622933165	2	0	0	14.7491851242892	0	1.74950515790594	0	225.144100030705	0	128.690160765339	0	683.417233560091	0	1679.97454915123	0	1	0.0372498539399689	1	2	21.5029142310312	0	8.42091073654946
208312501	Train	PS	100.017994354233	0	2031	1	38.2564499484004	41.0025799793602	86.3209494324045	55.1362229102167	0	0	0	0	2.08948601010724	1	0.573916742962493	2	47.3906510851419	84.5264329437952	45.8464106844741	0	0	0	6.26025960703226	7.0811780854967	5.57594325402505	0	1	0	50.8570436590641	1	2.59909895064748	0	11250.287383368	1	4328.533694558	1	8125.53741496599	1	68873.4685110474	1	0.00469866418094884	0.410084137759867	2	0	220.229185841974	1	9.65350313035321
208332521	Test	PS	63.3199596448852	0	208	0	47.8442211055276	13.4572864321608	103.517587939698	212.206030150754	0	2	0	0	1.2928821470245	0	0.875911233652538	0	60.9713467048711	114.352435530086	138.719197707736	0	0	0	6.13913363870019	6.53277449455056	6.69387999869572	0	0	0	16.2967409712472	0	1.70444190252382	0	299.77282888945	0	175.877410925868	0	834.356009070295	0	2266.2139596037	0	0.634159665350845	0.793232492737476	0	1	33.1629925981602	0	6.77182064325942
208335068	Train	WS	169.73121988248	1	520	0	39.8470824949698	128.929577464789	50.7505030181087	92.7927565392354	0	0	0	0	1.21522693997072	0	0.894846850932248	0	46.1578947368421	46.2824919441461	55.1954887218045	0	0	0	6.29922939362599	5.9317394230819	6.33261632833183	0	0	0	25.7544582512355	0	1.33766866280287	0	1048.16682527767	0	783.577319574347	0	2083.79365079365	0	8944.49609725912	0	0.507055144586032	0.263392372885952	0	0	41.2523127266762	0	13.0158338480768
208384349	Train	PS	65.3408137063689	0	2186	1	15.2430488974113	78.4069990412272	21.6500479386385	75.3173537871524	0	0	0	0	1.31852540993139	0	0.596511931013783	2	28.817630714827	22.1922202576408	72.0275322051023	2	0	0	4.87214210424748	4.95530607585364	5.96298077629791	2	0	0	52.7632303286573	1	1.52287448852166	0	9616.67772628373	1	6314.81963797238	1	8746.06349206349	1	76911.7604168011	1	0.248075722383488	0.723192406149574	0	1	160.356809141271	1	14.0520239759338
208397492	Train	PS	89.2058030103193	0	238	0	34.1228070175439	125.122807017544	41.2763157894737	270.907894736842	0	0	0	0	1.13015873015873	0	0.933829023439352	0	43.1682692307692	37.5865384615385	165.826923076923	0	0	1	5.96214499082896	6.08476459993904	6.90756660801834	0	0	1	17.4438220641206	0	1.47290529521196	0	341.752132077672	0	232.025869679892	0	955.945578231293	0	2779.22409494159	0	0.465873615719979	0.6318709319534	0	0	26.1858065977055	0	9.45679972268362
208316734	Test	PS	8.81634445943204	2	215	0	110.752427184466	2.97087378640777	210.572815533981	41.4271844660194	0	2	0	0	1.11935110081112	0	0.951789636485948	0	87.2788203753351	143.364611260054	27.3163538873995	0	0	0	7.00907880378226	6.55902698576755	4.69266993969031	1	0	0	16.5808898680538	0	2.23087340744452	0	361.210065831455	0	161.914192273789	0	863.705215419501	0	2386.8335092224	0	0.463059728605365	0.520279279544617	0	0	24.4819291879311	0	9.23726700800725
208320987	Test	WS	55.3775948241434	0	232	0	120.86036036036	168.166666666667	77.8918918918919	27.3108108108108	0	0	0	0	1.13704496788009	0	0.950510779179588	0	65.4317617866005	45.8883374689826	22.7369727047146	0	0	0	7.00523741809667	6.61878158969784	4.79686275368512	1	0	0	17.2127678617494	0	1.80513742523591	0	363.501449738826	0	201.370513212489	0	930.78911564626	0	2670.24282931034	0	0.45521709111793	0.14174246071853	0	2	25.4697632426667	0	9.60948929527365
208397516	Test	PS	82.9291793196903	0	370	0	59.8980169971671	199.198300283286	83.6883852691218	261.546742209632	0	0	0	0	1.10382513661202	0	0.937798036109293	0	52.4146341463415	58.7713414634146	152.161585365854	0	0	0	6.67954800402643	6.34301085319835	6.4133789888665	0	0	0	21.7050893110611	0	1.4691659518694	0	657.535243898909	0	447.556821652616	0	1480.03854875283	0	5354.06148074892	0	0.159592271688175	0.471356757477318	2	0	29.7934881303673	0	12.8765068642884
208405347	Train	PS	68.4027071333804	0	340	0	59.8553846153846	183.510769230769	130.824615384615	198.267692307692	0	0	0	0	1.05769230769231	0	0.888095829772621	0	67.3388704318937	106.900332225914	154.916943521595	0	0	0	6.48340959957946	5.77903849345523	6.12134156148012	0	0	0	20.826481504823	0	1.43216641125	0	573.513088775188	0	400.451430972064	0	1362.64172335601	0	4729.83877486235	0	0.590727765359883	0.506393831531756	0	0	27.9438486382559	0	12.6785273087807
208405422	Test	PS	171.673616329859	1	178	0	41.3823529411765	75	76.0882352941177	14.6764705882353	0	0	0	0	1.14484679665738	0	0.885384728590457	0	51.5412541254125	79.2838283828383	19.8580858085809	0	0	0	6.03423492309556	6.08632888393027	4.1446552998798	0	0	0	15.0625563687959	0	1.67236422308844	0	234.455468365283	0	140.194023005528	0	712.766439909297	0	1789.34744648663	0	0.87794395438938	0.466976450849226	1	0	23.4288784120958	0	8.03066084119913
208410522	Train	PS	113.540673479164	0	547	0	49.448275862069	194.731800766284	69.0747126436782	132.574712643678	0	0	0	0	1.14877936434823	0	0.766982676276582	2	56.2239422084623	66.3003095975232	106.306501547988	0	0	0	6.66692997767967	5.26055633562648	5.48421731369626	0	0	0	26.3942591215196	1	1.68483861640559	0	1266.21209869323	0	751.533165469905	0	2188.61224489796	0	9627.7997847279	0	0.458887861752523	0.209666305238572	0	0	53.3070860751875	0	10.672181906524
208322158	Train	PS	174.18919217257	1	320	0	193.993464052288	224.777777777778	5.07843137254902	28.8169934640523	1	0	0	0	1.11041009463722	0	0.934268501858592	0	75.0213903743315	8.44741532976827	28.0160427807487	0	2	0	7.53378268582695	2.91905213959208	3.60711230924486	1	2	2	20.20853997333	0	3.3878890145347	1	805.87610266531	0	237.869687940763	0	1282.97959183673	0	4321.19072776655	0	0.448510487636464	0.008330983449127	0	2	36.5183711645667	0	9.09884347834931
208411509	Test	WS	54.5130820532265	0	267	0	733.937254901961	281.054901960784	13.0980392156863	57.9843137254902	1	0	0	0	1.05223880597015	0	0.971917984011187	1	194.456102783726	19.5738758029979	52.4689507494647	1	2	0	7.7609817701808	4.0064829883197	5.19979288685479	1	2	0	18.4477886627295	0	2.20314671946263	0	494.371619474952	0	224.393416519956	0	1069.14965986395	0	3287.2411623332	0	0.479818702742927	0.465197544914032	0	0	24.9831302740369	0	11.2441407108812
208412468	Test	WS	165.592891169528	1	221	0	316.734597156398	314.805687203791	27.9336492890995	225.469194312796	1	0	0	0	1.02277904328018	0	0.97679659870956	1	121.483290488432	22.4498714652956	137.699228791774	1	0	0	7.39166897542185	5.33761028315372	6.91270463893825	1	0	1	16.7809078350483	0	1.29567354078634	0	285.359955355691	0	220.24062881033	0	884.668934240363	0	2474.25797500299	0	0.694459605045806	0.645668814690021	0	1	14.3439887743734	0	14.3439887743734
208314617	Train	PS	60.7148853916941	0	1153	1	23.3545454545455	14.1572727272727	37.2709090909091	18.8690909090909	0	2	0	0	1.22276135862373	0	0.745049826801794	2	37.1573896353167	31.5748560460653	25.841650671785	0	0	0	5.67203031861355	6.24957476767122	5.35395690847189	2	0	0	38.3151532609312	1	1.11983516140818	0	3157.82186857139	1	2819.89883636129	1	4612.01814058957	1	29451.6969831474	1	0.0949823517928186	0	2	2	79.3549640608654	1	14.9722046784754
208319745	Train	WS	122.776667758607	0	205	0	298.423469387755	271.474489795918	178.464285714286	110.627551020408	1	0	0	0	1.15291262135922	0	0.93813678741284	0	116.949295774648	72.4760563380282	69.0901408450704	1	0	0	7.22310327523181	2.17083689456021	6.39601444546094	1	2	0	16.173434728369	0	1.53453303900007	0	278.031356841438	0	181.183037298831	0	821.777777777778	0	2215.1615416855	0	0.189231776947153	0.618712326666054	2	0	22.1236295187173	0	9.75998552462625
208332457	Train	WS	147.063337446046	1	314	0	87.3066666666667	164.976666666667	164.803333333333	533.51	0	0	0	1	1.01771336553945	0	0.975464923538713	1	67.078431372549	116.814616755793	353.655971479501	0	0	1	6.80036042214266	6.50045956541273	7.04652693100152	0	0	1	20.0094362017386	0	1.05565662053805	2	436.681476793563	0	413.658635107119	0	1257.8231292517	0	4194.72194297219	0	0.443458849548389	0.297359685169604	0	0	16.8156836120411	0	16.8156836120411
208333267	Test	PS	57.4068254953302	0	1146	1	260.702010968921	90.2385740402194	61.2129798903108	65.2979890310786	1	0	0	0	1.18548387096774	0	0.885886261601162	0	100.517439082656	47.5131390348782	52.9627329192547	1	0	0	8.15569674455416	4.35136253431072	4.96561754761029	1	2	0	38.2105145040788	1	2.14509397107615	0	4334.81626798379	1	2020.8048348619	1	4586.86167800454	1	29211.0574459326	1	0.497224781162864	0.323800120015253	0	0	66.4689312940621	1	17.5988313251033
208336795	Test	PS	47.3875270126137	0	157	0	130.826666666667	124.213333333333	140.62	105.56	0	0	0	0	1.03961965134707	0	0.962777813801356	0	63.2296296296296	81.3037037037037	72.3703703703704	0	0	0	6.72038760712411	6.39266417048339	6.10174219051383	0	0	0	14.148808025969	2	1.31163939985351	0	172.093974974237	0	131.205249700076	0	628.91156462585	0	1483.05816553382	0	0.595035807686648	0.330454434140821	0	0	12.8521889745872	2	12.8521889745872
208340315	Test	WS	77.4280052907451	0	203	0	111.237113402062	229.530927835052	215.90206185567	503.216494845361	0	0	0	1	1.02255639097744	0	0.977553976955256	1	72.3109243697479	105.778711484594	162.075630252101	0	0	0	6.8060300150356	7.26223358959272	7.1666249225481	0	1	1	16.0907056194584	0	1.32635957686251	0	254.539264035179	0	191.908188756241	0	813.392290249433	0	2181.34264925678	0	0.266558878149375	0.141491248171878	0	2	14.2197798512052	0	14.2197798512052
208341280	Train	PS	124.613628299011	0	200	0	73.0628272251309	0.691099476439791	183.146596858639	44.6544502617801	0	2	0	0	1.24537607891492	0	0.880178486355458	0	62.1529411764706	143.282352941176	38.9470588235294	0	0	0	6.65042018916115	7.10293044854823	4.20600402454106	0	1	0	15.9658082150875	0	1.96164993608571	0	302.400395977376	0	154.156147034464	0	800.814058956916	0	2130.94061354198	0	0.493165080271633	0.773951287921277	0	1	28.0016023584535	0	7.58955494139168
208384288	Train	PS	40.9988881711646	2	165	0	49.3291139240506	3.87974683544304	117.613924050633	24.4240506329114	0	2	0	0	1.06470588235294	0	0.96215424238772	0	52.55871886121	97.135231316726	27.5266903914591	0	0	0	6.14844787804655	6.7206227387679	3.37389095413264	0	0	2	14.521208726504	0	1.94147458092359	0	226.346110100584	0	116.584637432084	0	662.453514739229	0	1603.27095985576	0	0.77347524734793	0.770183604474827	1	1	19.4971716352868	0	9.13935689291597
208394001	Train	PS	86.78663999456	0	393	0	26.608	279.68	17.248	75.9973333333333	0	0	0	0	1.08985879332478	0	0.897312780109346	0	40.1849710982659	19.9739884393064	57.3005780346821	0	2	0	5.7573229671677	4.40559827634431	5.21678356786001	2	2	0	22.3712297692664	0	2.24922992875592	0	890.810605487152	0	396.051374783135	0	1572.27891156463	0	5862.30213199739	0	0.707695582336067	0.643270458144805	0	0	38.6826149832945	0	10.554312944267
208396110	Train	PS	97.8244241670206	0	214	0	99.7024390243902	369.082926829268	45.2634146341463	84.9853658536585	0	1	0	0	1.04112808460635	0	0.963094822569634	0	61.96	42.7013333333333	52.0506666666667	0	0	0	6.84394735553405	4.50013279550268	5.42845894394525	0	2	0	16.5405960299548	0	1.71691954995964	0	314.577252426622	0	183.22189437124	0	859.512471655329	0	2369.47476272646	0	0.405796068045139	0.573781412793478	0	0	19.2221369052574	0	11.6012886629646
208397459	Test	PS	5.86626846268229	2	236	0	97.6327433628319	228.230088495575	151.20796460177	442.230088495575	0	0	0	1	1.07627118644068	0	0.97301941968078	1	66.7686746987952	106.007228915663	270.677108433735	0	0	1	6.69950794722298	6.63878811750044	7.20644788098569	0	0	1	17.3671455519886	0	1.56882304265995	0	348.073683272366	0	221.869308269596	0	947.560090702948	0	2742.73566908227	0	0.561099142864764	0.70907214131428	0	1	18.5436040109968	0	13.3400110323468
208399827	Test	PS	122.078355318478	0	157	0	216.353333333333	392.353333333333	81.3866666666667	119.46	1	1	0	0	1.03809523809524	0	0.977781490062298	1	117.548148148148	72.8148148148148	83.162962962963	1	0	0	6.76038760712413	4.67861958987591	5.74764447041321	0	0	0	14.148808025969	2	1.87107682249675	0	205.543737167777	0	109.853179033825	0	628.91156462585	0	1483.05816553382	0	0.380257745283496	0.66875821451353	0	1	15.70315273943	0	10.5131299716492
208402931	Test	PS	29.1382851638072	2	468	0	31.1073825503356	15.5973154362416	70.7897091722595	51.65548098434	0	2	0	0	1.85505735140772	1	0.651709510869214	2	39.4771573604061	63.8807106598985	44.5152284263959	0	0	0	6.10437988208879	6.9504949502016	5.2433542407218	0	0	0	24.4246295835998	0	1.48081223042328	0	940.660335082835	0	635.232689031717	0	1874.15646258503	0	7629.26289672486	0	0.00570053091552436	0.471095491230093	2	0	81.4108935189545	1	6.17368434376832
208405172	Test	PS	112.142869110949	0	349	0	32.5885885885886	101.903903903904	49.9399399399399	72.8348348348348	0	0	0	0	1.16606757728253	0	0.942183194034245	0	41.8830313014827	34.1894563426689	48.4827018121911	0	0	0	6.00027737116441	5.69954393620665	5.86865823774375	0	0	0	21.0812491611315	0	3.64862875247412	1	949.407676204574	0	260.209448703375	0	1396.18367346939	0	4905.54931585201	0	0.59523814565852	0.480187957424818	0	0	42.6503184955224	0	8.54639950780204
208406909	Test	PS	158.230935277725	1	363	0	314.867435158501	213.524495677233	376.368876080692	375.556195965418	1	0	1	1	1.02225312934631	0	0.972848078610869	1	152.281105990783	219.768049155146	227.854070660522	1	1	1	7.64353154138045	7.99705060614267	7.05045510899778	1	1	1	21.5198362275113	0	1.09300975681797	0	552.748766340254	0	505.712563764707	0	1454.8820861678	0	5218.13737077851	0	0.13834648398385	0.506512250720615	2	0	18.2635689258993	0	18.2635689258993
208312502	Test	PS	32.2134920342797	2	262	0	60.752	1.268	147.72	92.24	0	2	0	0	1.37523452157598	0	0.901837409355145	0	53.9706546275395	123.054176072235	57.334085778781	0	0	0	6.66570326308135	7.24809157265705	5.92929970805158	0	1	0	18.2660326177546	0	3.90426158780195	1	638.853116001071	0	163.629690694147	0	1048.18594104308	0	3191.03309809412	0	0.490918254440345	0.718999797670086	0	1	41.774672212837	0	6.68686403725132
208335069	Test	WS	60.3226498934088	0	944	1	26.4006659267481	72.1365149833518	32.2053274139845	62.3562708102109	0	0	0	0	1.31019754404698	0	0.795453992072202	2	38.2818991097923	25.033234421365	35.1578635014837	0	0	0	5.86180984599446	5.64581369868589	5.60368306006428	2	0	0	34.6766088757929	1	2.59327071231532	0	3562.31782926897	1	1373.67757725859	1	3777.66213151928	1	21832.7520332646	1	0.234041442299556	0.346297682877311	0	0	83.8993517973735	1	11.7000443121132
208384350	Train	PS	47.5595332829381	0	477	0	22.8991228070175	88.8399122807018	31.390350877193	103.486842105263	0	0	0	0	1.52160493827161	1	0.645260701531506	2	37.0887792848335	30.0456226880395	64.8964241676942	0	0	0	5.65907840422147	5.12783894070438	6.11445714773614	2	0	0	24.6692897427024	0	1.25276676277271	0	891.464238017895	0	711.596335813416	0	1911.89115646259	0	7860.83281588098	0	0.459120623888947	0.694692855767315	0	1	76.5896531620497	1	6.65126875909861
208397493	Test	PS	98.1174791348411	0	151	0	49.3034482758621	0.0827586206896552	120.441379310345	20.5655172413793	0	2	0	0	1.4848	1	0.927597621775587	0	54.3577235772358	108.20325203252	27.520325203252	0	0	0	6.00827066623117	6.68673822792093	2.64031209192517	0	0	2	13.9109959961128	2	4.4602614879022	1	301.615540189495	0	67.6228380348513	0	607.947845804989	0	1409.52667480643	0	1	0.827185266203309	1	1	32.9713253547919	0	4.96731785955274
208316735	Test	WS	14.6910217066211	2	375	0	229.086592178771	156.840782122905	36.7625698324022	65.7932960893855	1	0	0	0	1.03387533875339	0	0.967874137464431	1	84.8395245170877	37.5289747399703	41.2734026745914	0	0	0	7.76362916834115	3.1480764772791	5.3348622784411	1	2	0	21.8582675652256	0	1.02492042243495	2	560.907392491656	0	547.269212529774	0	1501.0022675737	0	5468.21819677271	0	0.399149732071335	0.409491587098445	0	0	18.7133692262199	0	18.7133692262199
208320988	Test	WS	94.1830378600628	0	204	0	201.041025641026	303.333333333333	185.410256410256	49.1897435897436	1	0	0	0	1.07654320987654	0	0.960977938653818	0	124.841359773371	150.048158640227	43.1359773371105	1	1	0	7.21622948038818	4.40273207305939	5.13779594267254	1	2	0	16.1321232056553	0	2.9181579990843	0	380.476526956527	0	130.382428599109	0	817.585034013606	0	2198.23041663456	0	0.193512601928948	0.709950854403797	2	1	24.8368828571638	0	8.546066520582
208397517	Test	PS	166.294255325549	1	241	0	84.9347826086957	300.413043478261	98.608695652174	344.134782608696	0	0	0	1	1.24245577523413	0	0.926496611461538	0	61.4604316546763	66.5203836930456	207.815347721823	0	0	1	6.80431013627646	5.60535228694767	7.06663418112086	0	0	1	17.5201630068171	0	1.80051898292275	0	382.835459434012	0	212.625061476754	0	964.331065759637	0	2815.87291077442	0	0.140672720385364	0.320358626891175	2	0	28.7577346980991	0	8.75683272619684
208405348	Test	PS	5.74844866859991	2	767	1	41.3005464480874	3.12978142076503	110.363387978142	22.9303278688525	0	2	0	0	1.91066838046272	1	0.696215745438611	2	47.2403041825095	80.3551330798479	24.4539923954373	0	0	0	6.47133793772883	7.58006604013203	4.33350953780102	0	1	0	31.2557385219408	1	3.34888183450062	1	2964.40873198056	1	885.193589526161	0	3069.08843537415	1	15987.7709394611	1	0.380476098983881	0.386142082709923	0	0	115.742312994054	1	7.04572632977718
208405423	Test	PS	1.08317308356982	2	185	0	54.4011299435028	259.649717514124	66.3502824858757	166.203389830508	0	0	0	0	1.05691056910569	0	0.956472492636006	0	51.4361370716511	55.1869158878505	94.613707165109	0	0	0	6.16267869684338	6.09359176203437	6.64527956142315	0	0	0	15.3695395798233	0	1.96623083806819	0	270.083903352253	0	137.361238631375	0	742.115646258504	0	1900.99596632937	0	0.595722923364688	0.470237751251027	0	0	19.2321234973661	0	10.0555877851416
208410523	Test	WS	114.711529523013	0	232	0	129.932432432432	349.720720720721	112.292792792793	327.536036036036	0	1	0	1	1.04043715846995	0	0.961663341484026	0	73.8829268292683	106.009756097561	165.492682926829	0	0	1	6.83832532840064	4.95803084400424	6.97389154171894	0	0	1	17.2127678617494	0	1.20810552885587	0	297.374310463979	0	246.149283618961	0	930.78911564626	0	2670.24282931034	0	0.747022465262229	0.259704946206862	1	0	15.1996748890867	0	15.1996748890867
208322159	Train	PS	178.048451270602	1	164	0	219.312101910828	97.2802547770701	11.6687898089172	2.62420382165605	1	0	0	2	1.05504587155963	0	0.967947425146115	1	131.31914893617	13.1205673758865	7.18439716312057	1	2	2	6.94417775521092	4.70459592784333	2.74704628401172	0	0	2	14.4751825925729	0	2.64858660357732	0	261.865399233802	0	98.8698647346903	0	658.260770975057	0	1588.07414223196	0	0.508674673093555	0	0	2	20.5062693346317	0	8.35736615782739
208411510	Train	WS	10.3873422042107	2	244	0	346.789699570815	204.004291845494	23.519313304721	103.922746781116	1	0	0	0	1.12783505154639	0	0.944869260313716	0	169.361502347418	26.2300469483568	76.5539906103286	1	0	0	7.5454536875503	3.74341805243629	4.42663480725497	1	2	0	17.6340547565374	0	2.09148381572553	0	420.709855722608	0	201.153770619384	0	976.909297052154	0	2871.14533939802	0	0.495194647848911	0.467213257691303	0	0	25.1469025319766	0	10.1080079496761
208412469	Test	WS	53.1270643004897	0	342	0	132.137614678899	183.19877675841	76.9327217125382	391.269113149847	0	0	0	1	1.05365126676602	0	0.966926793853864	0	62.9282218597064	45.7275693311582	213.94616639478	0	0	1	6.83235726473475	5.80878877284086	7.3329828347298	0	0	1	20.8904647016642	0	1.14415758475424	0	517.351963111505	0	452.168451273809	0	1371.02721088435	0	4773.56592566679	0	0.429315183305139	0.00505205303592797	0	2	18.4392268696115	0	18.4392268696115
208312445	Train	WS	132.486817945392	0	1808	1	21.0515942028985	38.3698550724638	46.6098550724638	51.671884057971	0	0	0	0	1.12155637602954	0	0.880543554387409	0	30.1324940047962	34.1756594724221	41.4094724220624	2	0	0	5.18083711226666	5.90633637453333	6.00994495019819	2	0	0	47.9809424500064	1	1.2922305451529	0	6661.54860140275	1	5155.07749479374	1	7232.48299319728	1	57836.8917112081	1	0.43591083449855	0.64030266233637	0	0	67.2667616678991	1	27.4330338409464
208314618	Train	PS	163.722668447926	1	157	0	20.7466666666667	37.0933333333333	19.6466666666667	21.4333333333333	0	0	0	0	1.11532385466035	0	0.934917660389627	0	37.0224719101124	22.1385767790262	25.1348314606742	0	0	0	5.32010068950472	4.94619329799311	5.34378140456712	2	0	0	14.148808025969	2	2.15528098402068	0	220.60247854761	0	102.354393781212	0	628.91156462585	0	1483.05816553382	0	0.42930437236843	0	0	2	20.3079253143869	0	8.16801433933556
208319746	Train	WS	25.4901677443306	2	283	0	468.240740740741	268.466666666667	208.544444444444	153.67037037037	1	0	0	0	1.25840707964602	0	0.92590975530362	0	158.674134419552	152.572301425662	80.4826883910387	1	1	0	7.79714976370707	5.65590427188539	7.21549758983501	1	0	1	18.9826179279967	0	2.03784300433269	0	518.027193186679	0	254.203681090886	0	1132.04081632653	0	3581.51638253735	0	0.202455644708421	0.48187094526844	0	0	33.9472768260739	0	8.72271816858183
208332458	Train	PS	67.0024548636596	0	225	0	22.4325581395349	3.7953488372093	46.646511627907	29.9767441860465	0	2	0	0	1.16447368421053	0	0.800841080020441	0	31.9190600522193	31.2819843342037	20.8851174934726	0	0	0	5.51722439342598	6.29963763416702	5.11856191374391	2	0	0	16.9392217923337	0	1.1651953836823	0	278.341919548963	0	238.880039731478	0	901.439909297052	0	2544.94842600732	0	0.269649897367231	0.3246762055723	0	0	32.1696195504468	0	7.42894687278027
208333268	Train	WS	158.863917801557	1	785	1	454.240320427236	79.4779706275033	19.6555407209613	35.9332443257677	1	0	0	0	1.248382923674	0	0.925097472804469	0	129.252840909091	22.2073863636364	25.5639204545455	1	0	0	8.83828051983154	3.90272917049308	5.41388886495693	1	2	0	31.6165977136733	1	2.61791350970173	0	2712.82590628585	1	1036.25497795568	1	3140.36507936508	1	16547.9432313922	1	0.502233176736033	0.643177346698925	0	0	65.3508138348279	1	12.3984336977682
208336796	Train	PS	93.6206570552468	0	229	0	52.958904109589	195.584474885845	9.64840182648402	73.4155251141552	0	0	0	0	1.05286343612335	0	0.961704555374316	0	47.1546134663342	12.0324189526185	50.9900249376559	0	2	0	6.35039124272179	2.82475017152496	4.25630577995899	0	2	0	17.0960697849347	0	1.88477147786852	0	363.929342800543	0	193.08937294197	0	918.210884353742	0	2616.29955936636	0	0.555769581091428	0.219464844868358	0	0	21.0622202733345	0	11.2969195806018
208340316	Test	PS	35.1628734669053	2	247	0	90.5042372881356	346.296610169492	190.610169491525	183.716101694915	0	1	0	0	1.46385542168675	1	0.851872952256487	0	82.1291866028708	144.894736842105	134.033492822967	0	0	0	6.63592157531191	6.38377614059369	4.93713242868896	0	0	0	17.7472156274632	0	1.73263215975481	0	390.339714787986	0	225.287123172886	0	989.487528344671	0	2926.77475436974	0	0.47298348694487	0.470721801994588	0	0	39.4203954238307	0	6.62089500913395
208341281	Train	PS	139.549427912226	0	227	0	40.7465437788018	1.36866359447005	96.857142857143	9	0	2	0	0	1.25506937033084	0	0.905440258885432	0	43.6052631578947	77.2578947368421	12.7894736842105	0	0	2	6.19633376773865	6.9230604351428	3.25399677740498	0	0	2	17.0178264919647	0	4.27729882667711	1	540.749277062899	0	126.423076566523	0	909.825396825397	0	2580.54179019292	0	0.892054163802839	0.763355961495308	1	1	38.1406491719641	0	6.43768687791054
208384289	Train	PS	62.0724251497751	0	425	0	24.8128078817734	3.51724137931034	51.8522167487685	10.3029556650246	0	2	0	0	1.60447321954091	1	0.789353004802321	2	34.9809004092769	45.5347885402456	15.5075034106412	0	0	2	5.71557928382196	6.64632492057184	3.57684146458031	2	0	2	23.2775485584463	0	2.5977527354299	0	1078.47356953205	0	415.156359888721	0	1702.25396825397	0	6604.04990080662	0	0.0435820895522388	0.02225402651489	2	2	61.2853783664107	0	7.26465252113161
208394002	Train	PS	90.0282668180551	0	241	0	28.6478260869565	235.091304347826	22.7652173913043	74.6260869565217	0	0	0	0	1.23828920570265	0	0.829212831356121	0	40.8230958230958	25.7665847665848	57.2555282555283	0	0	0	5.7393453959166	4.03110129774724	3.3269505249917	2	2	2	17.5201630068171	0	1.58927442579562	0	359.677070141085	0	226.315269599222	0	964.331065759637	0	2815.87291077442	0	0.591982313066644	0.564495043240595	0	0	36.4603528847226	0	7.05779369003042
208396111	Test	PS	161.735624880135	1	187	0	101.603351955307	271.206703910615	58.3631284916201	82.9776536312849	0	0	0	0	1.02981029810298	0	0.982356859881112	1	61.8623853211009	61.2935779816514	50.8470948012232	0	0	0	6.70239509022479	4.95150174087036	4.69972490561378	0	0	0	15.456129220361	0	1.78293938747448	0	261.558830289398	0	146.700909816062	0	750.501133786848	0	1933.30708397283	0	0.0399861316612668	0.377084695347238	2	0	17.1882530099675	0	11.2513066924429
208397460	Train	WS	176.930039933505	1	432	0	45.3026634382567	171.995157384988	51.9782082324455	180.433414043584	0	0	0	0	1.19584055459272	0	0.846986225262538	0	52.9370078740157	46.259842519685	102.45406824147	0	0	0	6.49441581670097	4.89343436850252	6.73527573188647	0	0	0	23.4773595070533	0	1.48303654215463	0	836.031332354521	0	563.729421757801	0	1731.60317460318	0	6775.57837561893	0	0.625971218726256	0.451841220238792	0	0	39.7273923078929	0	11.4178766748875
208399828	Train	WS	118.686005155806	0	427	0	957.223039215686	337.269607843137	111.924019607843	622.460784313726	1	1	0	1	1.02497027348395	0	0.963558333299523	0	263.28088426528	66.5084525357607	356.633289986996	1	0	1	8.39846838729415	6.13417888363493	6.97411336263485	1	0	1	23.3348119870628	0	1.31832699188731	0	773.968645311292	0	587.083970876817	0	1710.63945578231	0	6652.90834638862	0	0.337365474683901	0.344449688015027	0	0	20.3111879735183	0	20.3111879735183
208402932	Train	PS	9.5232464620148	2	329	0	22.0286624203822	180.882165605096	29.1082802547771	79.1050955414013	0	0	0	0	1.23006833712984	0	0.853280289895967	0	35.0560420315236	27.5113835376532	47.1260945709282	0	0	0	5.57264245549254	5.42037065835272	6.49262987433117	2	0	0	20.4709995402435	0	2.18161622387044	0	672.210357494136	0	308.124935146273	0	1316.52154195011	0	4491.75197999691	0	0.324891199341918	0.508028218274618	0	0	39.3562920780882	0	8.76899735380762
208405173	Test	PS	125.722806723141	0	259	0	59.6693548387097	206.189516129032	89.4637096774194	145.165322580645	0	0	0	0	1.11601150527325	0	0.929781609999171	0	54.0528634361233	76.2290748898678	97.0660792951542	0	0	0	6.64010854925327	6.03863505996186	6.04473102313543	0	0	0	18.1928217715705	0	1.13926108495169	0	340.965708241514	0	299.286715525768	0	1039.80045351474	0	3152.81738813198	0	0.368408146677586	0.704574984964517	0	1	23.2215695064138	0	11.7698540596705
208406910	Test	WS	133.963763189811	0	756	1	59.8698060941828	185.842105263158	97.7202216066482	210.891966759003	0	0	0	0	1.08992926911418	0	0.932068026303917	0	52.6162790697674	79.140988372093	145.138081395349	0	0	0	6.82970636049965	6.60139265476938	7.01305876037872	0	0	1	31.041508865521	1	1.09201785619807	0	1658.22025872685	0	1518.49189032499	1	3027.16099773243	1	15661.2741580784	1	0.0182681966789596	0.28625339172	2	0	34.675261033102	0	22.4372071488232
208312503	Train	PS	28.576333130129	2	503	0	46.8770833333333	2.96875	105.629166666667	79.5291666666667	0	2	0	0	1.84797630799605	1	0.793524914520692	2	49.4498269896194	86.7162629757785	56.2525951557093	0	0	0	6.51387808479488	7.0378255684136	5.44987579105109	0	1	0	25.310157237329	0	1.70509246125474	0	1123.20072110613	0	658.733028635641	0	2012.51700680272	0	8489.5203141626	0	0.447934178031056	0.369112746945027	0	0	70.324028620774	1	7.54942783499024
208335070	Test	PS	99.630173794148	0	339	0	63.2314814814815	145.29012345679	68.7067901234568	77.7808641975309	0	0	0	0	1.57771260997067	1	0.899587277968046	0	56.9337979094077	55.7351916376307	45.5609756097561	0	0	0	6.8594095265074	6.18701296042509	6.32617932006958	0	0	0	20.7944160793316	0	4.52881460930786	1	1015.152613751	0	224.154155408482	0	1358.44897959184	0	4708.02555069601	0	0.258923512561542	0.241280459859671	0	0	57.9506920011399	0	6.16785397297173
208384351	Train	PS	86.4948738326805	0	201	0	58.28125	117.145833333333	127.880208333333	226.916666666667	0	0	0	0	1.26984126984127	0	0.821734762586774	0	63.7916666666667	109.702380952381	220.857142857143	0	0	1	6.36775493332961	6.55636055491714	6.04288854221188	0	0	0	16.0075489613909	0	2.12997684357315	0	317.585623455601	0	149.102852650188	0	805.006802721089	0	2147.69763480176	0	0.44847938233415	0.922171328563406	0	1	34.120368770922	0	6.28996928109027
208397494	Test	PS	91.5024681501322	0	551	0	36.8859315589354	18.4391634980989	79.5570342205323	107.67680608365	0	2	0	0	1.62633451957295	1	0.617978971607105	2	47.0512820512821	66.3333333333333	70.6047008547009	0	0	0	6.28210631026516	7.03403599755278	6.61780085453776	0	1	0	26.4951935591233	1	1.19088893565646	0	1076.80185939697	0	904.200070347784	0	2205.38321995465	0	9738.67588079015	0	0.453675323826052	0.314329195709418	0	0	87.5469842406328	1	6.72873547816403
208316736	Test	PS	59.9414154731184	0	312	0	385.275167785235	396.963087248322	319.697986577181	205.614093959732	1	1	1	0	1.1566265060241	0	0.87673156489744	0	157.566727605119	239.427787934186	128.912248628885	1	1	0	7.80799628888059	6.99538486996441	6.16191049335855	1	1	0	19.9426265454354	0	1.71596837479193	0	551.189056452253	0	321.21166365848	0	1249.43764172336	0	4152.84471344974	0	0.325747006618034	0.376825292190988	0	0	31.5017103080187	0	10.3565130578518
208320989	Test	WS	130.074367910912	0	225	0	290.516279069767	266.925581395349	299.395348837209	66.9348837209302	1	0	1	0	1.03786191536748	0	0.97490390935821	1	139.091139240506	208.777215189873	46.8126582278481	1	1	0	7.35047296585369	6.68364808775475	4.72779194657688	1	0	0	16.9392217923337	0	1.62756529007132	0	328.964057735186	0	202.120344874626	0	901.439909297052	0	2544.94842600732	0	0.466838739765467	0.259203413272342	0	0	15.0679314313025	0	15.0679314313025
208397518	Train	PS	101.700972542763	0	295	0	34.7304964539007	197.808510638298	47.8687943262411	225.021276595745	0	0	0	0	1.15807269653423	0	0.855740815074844	0	42.8401559454191	36.0409356725146	155.085769980507	0	0	0	6.02032899322342	4.41556520658163	5.5816000318948	0	2	0	19.3998681666851	0	1.92505870197718	0	537.424178808796	0	279.172878342266	0	1182.3537414966	0	3822.91778523681	0	0.0420559149318988	0.668975509240552	2	1	33.6768733467659	0	9.20515954291412
208405349	Train	PS	86.664888463537	0	300	0	26.8292682926829	175.724738675958	32.4146341463415	44.1149825783972	0	0	0	0	1.26444263628967	0	0.847463933092368	0	35.5759368836292	29.8086785009862	33.8165680473373	0	0	0	5.75728362005728	5.22126173037392	4.73381538773763	2	0	0	19.5710971546467	0	4.02557465905361	1	797.91813961824	0	198.212232338979	0	1203.31746031746	0	3925.04048729262	0	0.459040578465463	0.52664911572318	0	0	48.759782276048	0	6.60493372513865
208405424	Train	WS	167.475839696268	1	546	0	67.7063339731286	299.20537428023	70.6506717850288	219.122840690979	0	0	0	0	1.09925788497217	0	0.913096697584173	0	50.9406345957011	56.2364380757421	120.28966223132	0	0	0	6.95987905020207	6.74181991830821	7.02051050348384	0	0	1	26.3689651443425	1	2.09664803067135	0	1408.44826981386	0	671.76190243189	0	2184.41950113379	0	9600.14694766981	0	0.700877593125576	0.443816607463706	0	0	41.3728378015508	0	13.6556313814433
208410524	Test	WS	164.039555265099	1	540	0	55.7538759689922	114.457364341085	23.1007751937984	85.3972868217054	0	0	0	0	1.48904428904429	1	0.860603255556971	0	51.2310924369748	21.8193277310924	45.4264705882353	0	0	0	6.77570169754106	5.03897674246963	6.51251457281248	0	0	0	26.2421295597688	1	1.35303625120614	0	1115.19501427783	0	824.216655897958	0	2163.45578231293	0	9462.2811560478	0	0.33214538329003	0.503454717936974	0	0	59.1755597217042	0	9.49868008900628
208322160	Test	WS	79.0785149898345	0	260	0	59.14859437751	304.987951807229	109.44578313253	180.590361445783	0	0	0	0	1.06333973128599	0	0.95071269892757	0	53.0960698689956	76.5109170305677	98.764192139738	0	0	0	6.67112625349835	5.41405913109041	6.30741445891581	0	0	0	18.2294639472065	0	1.33403886669213	0	371.197303280425	0	278.250741075365	0	1043.99319727891	0	3171.90605848746	0	0.320296426992915	0.504920029294551	0	0	18.8324969044117	0	14.4990034527901
208411511	Test	WS	112.983547619425	0	318	0	565.25	222.532894736842	24.8552631578947	147.335526315789	1	0	0	0	1.03011093502377	0	0.967762514981204	1	202.834215167549	28.3121693121693	106.502645502646	1	0	0	7.9053651269775	4.19938980724643	5.44447058625257	1	2	0	20.1423907288319	0	1.465824074128	0	524.895501646702	0	358.089016895806	0	1274.59410430839	0	4278.89541160753	0	0.768108594068694	0.707307211208892	1	1	17.5396262689702	0	17.5396262689702
208412470	Train	PS	149.451975814487	1	383	0	48.0710382513661	129.071038251366	32.155737704918	165.352459016393	0	0	0	0	1.21255722694572	0	0.86536247533493	0	47.5692995529061	23.2682563338301	85.5931445603577	0	0	0	6.35490100532785	5.38897744034051	6.20820078261479	0	0	0	22.1011446598579	0	1.90765575703185	0	791.0304148084	0	414.660984767595	0	1534.54421768708	0	5652.5306236751	0	0.183005861724243	0.221207059484072	2	0	42.1047981437642	0	9.51599564960885
208312446	Test	PS	41.8211610195594	2	227	0	55.2672811059908	4.06451612903226	137.626728110599	25.2119815668203	0	2	0	0	1.32767762460233	0	0.931767334625575	0	51.5157894736842	92.3052631578947	22.4105263157895	0	0	0	6.46159054810368	6.98878356207295	4.06509521832577	0	1	0	17.0178264919647	0	4.09653872594407	1	529.19981484215	0	129.182182873224	0	909.825396825397	0	2580.54179019292	0	0.900677761485919	0.44524072537801	1	0	37.0001113412774	0	6.67862410795589
208314619	Test	WS	85.4658772494998	0	563	0	18.1486988847584	13.0092936802974	8.97211895910781	7.30855018587361	0	2	0	0	1.11101203744984	0	0.904555052428862	0	34.34	15.65	16.822	0	2	2	5.32796225068601	4.18457340403466	4.02552199959409	2	2	0	26.7957157624099	1	2.72307411992819	0	1684.32034770247	0	618.536357632048	0	2255.69614512472	0	10073.8321251876	0	0	0	2	2	49.8382166999164	0	11.7935653672957
208319747	Train	WS	54.2104540612305	0	169	0	760.938271604938	408.333333333333	250.888888888889	518.925925925926	1	1	1	1	1.01176470588235	2	0.98808970217248	1	277.745762711864	132.830508474576	194.016949152542	1	0	1	7.29046728684048	6.68668001814792	7.10364838247929	1	0	1	14.7038726205099	0	1.24631749791225	0	188.281833327859	0	151.070520668495	0	679.224489795919	0	1664.53839644834	0	0.403288395302775	0.0120773066630528	0	2	12.4463031601946	2	12.4463031601946
208332459	Test	PS	114.561571173798	0	460	0	22.9248291571754	25.4441913439636	47.3348519362187	29.749430523918	0	0	0	0	1.22598253275109	0	0.83550457569578	0	33.8641975308642	44.3358024691358	21.441975308642	0	0	0	5.53738630422597	6.33895437420482	4.98760440657516	2	0	0	24.2050778964474	0	2.02119320711102	0	1069.60209715498	0	529.193395956347	0	1840.61451247166	0	7425.36960861799	0	0.169851006645599	0.331570979483498	2	0	47.3645402243919	0	10.13562379627
208333269	Train	WS	174.933571799838	1	235	0	406.008888888889	240.973333333333	56.8444444444444	87.7333333333333	1	0	0	0	1.07006369426752	0	0.955721087743767	0	159.515815085158	68.5669099756691	52.9367396593674	1	0	0	7.50484885786986	4.39919124572767	6.48087710766124	1	2	0	17.3286800661097	0	2.09546012989811	0	399.608786271668	0	190.702166350022	0	943.367346938776	0	2724.55182331945	0	0.529876808554533	0.585695053129709	0	0	22.8089653695277	0	10.8224018545545
208336797	Train	PS	27.6500430368101	2	271	0	148.374517374517	167.501930501931	24.8030888030888	141.911196911197	0	0	0	0	1.08217913204063	0	0.938018977943697	0	75.7142857142857	25.1680672268908	75.5420168067227	0	0	0	7.20957020870731	3.90805849363577	6.27737264744126	1	2	0	18.5919142023143	0	1.64619851403362	0	437.433761501935	0	265.723579369603	0	1085.92063492064	0	3364.89054582786	0	0.614317118746184	0.576281487724947	0	0	23.5302343456174	0	12.0609229542278
208340317	Train	PS	166.516629526349	1	274	0	58.4160305343511	236.343511450382	126.339694656489	30.0496183206107	0	0	0	0	1.17615176151762	0	0.938013580044208	0	49.5523012552301	81.3054393305439	30.7489539748954	0	0	0	6.60366350090649	6.94296138361029	5.00439991965968	0	0	0	18.6992793732093	0	1.51871395645821	0	427.475746496742	0	281.472192099727	0	1098.49886621315	0	3423.5228650789	0	0.50273125091825	0.676864605736406	0	1	27.2366310282198	0	10.6505631655808
208341282	Train	PS	88.9508578449881	0	280	0	51.3134328358209	164.679104477612	88.8507462686567	166.813432835821	0	0	0	0	1.16237799467613	0	0.754052872417444	2	53.9559748427673	72.3752620545073	116.924528301887	0	0	0	6.33583806251292	5.30727956284198	6.37874293916007	0	0	0	18.9121812549362	0	2.61022048524405	0	579.778809725453	0	222.11871104492	0	1123.65532879819	0	3541.79554105104	0	0.475973298179366	0.702252045720986	0	1	44.4247141661771	0	6.64779491397914
208384290	Train	WS	171.669339449431	1	175	0	94.497005988024	341.994011976048	107.167664670659	53.437125748503	0	1	0	0	1.0298719772404	0	0.96430741561059	0	64.1353135313531	100.709570957096	62.6039603960396	0	0	0	6.48149896014099	6.35486379846587	5.45640663100988	0	0	0	14.9290598830616	0	1.26310238203929	0	198.388061671933	0	157.064118073813	0	700.18820861678	0	1742.19194930892	0	0.00539809158250983	0.441151948812601	2	0	13.0642268696115	2	13.0642268696115
208394003	Train	PS	90.1504944729777	0	176	0	75.6845238095238	275.886904761905	96.0833333333333	93.232142857143	0	0	0	0	1.13445378151261	0	0.90580751240288	0	63.1694915254237	70.064406779661	73.4338983050847	0	0	0	6.46875483054489	6.44435185202739	5.03202060674964	0	0	0	14.9736909538835	0	3.13229793581699	1	315.222351993709	0	100.6361331051	0	704.380952380953	0	1757.86378245908	0	0.457454913119313	0.76298458518886	0	1	29.2914067256343	0	6.38757954606699
208396112	Test	PS	79.399282766439	0	774	1	28.4140730717185	85.1718538565629	33.3991880920162	78.320703653586	0	0	0	0	1.28451069345431	0	0.76066610402386	2	39.5981035740336	24.3041575492341	43.7352297592998	0	0	0	5.9168566709875	5.03826366685984	5.16005467785407	0	0	0	31.4048297732138	1	1.88564881810107	0	2256.41311140464	1	1196.62425460375	1	3098.43764172336	1	16217.6511168733	1	0.150689312420486	0.378838893501092	2	0	77.4421246458969	1	10.4423200837063
208397461	Train	WS	87.0713040530903	0	488	0	47.9184549356223	157.667381974249	63.6330472103004	128.283261802575	0	0	0	0	1.5010162601626	1	0.703870521850102	2	50.6439665471924	48.5101553166069	80.6702508960574	0	0	0	6.64177977140821	4.36127135639234	6.35449657225263	0	2	0	24.9383193963249	0	1.91567861586691	0	1138.8374786071	0	594.482534374241	0	1953.81859410431	0	8120.82535704197	0	0.108576590955121	0.183505133652974	2	2	71.5671305503797	1	7.2059265060259
208399829	Train	WS	60.9332040984249	0	218	0	553.798076923077	749.9375	129.865384615385	411.259615384615	1	1	0	1	1.02304147465438	0	0.974145704821408	1	153.548302872063	68.4255874673629	225.903394255875	1	0	1	7.47928587199262	6.67997690305291	7.22928587199244	1	0	1	16.6611852038584	0	1.04552327286102	2	250.890030955696	0	239.965993553782	0	872.090702947846	0	2421.67745272952	0	0.334262679458964	0.556687080464809	0	0	14.1940553409332	0	14.1940553409332
208402933	Train	PS	159.068762845905	1	157	0	19.9533333333333	1.45333333333333	36.1133333333333	72.86	0	2	0	0	1.178125	0	0.89320949920769	0	37.7680608365019	28.3764258555133	41.7984790874525	0	0	0	5.28210125407398	5.58712083510418	6.03440975404638	2	0	0	14.148808025969	2	1.79932252205181	0	201.563990141256	0	112.022157045758	0	628.91156462585	0	1483.05816553382	0	0.584383003166113	0.0255318566652534	0	2	24.241334056757	0	6.91833832965748
208405174	Train	WS	10.4935789099924	2	367	0	48.4814814814815	136.937321937322	52.8176638176638	83.5954415954416	0	0	0	0	1.16496945010183	0	0.878759848877948	0	45.0463678516229	41.7387944358578	58.4497681607419	0	0	0	6.5101592880574	4.70431703372975	5.29793709810404	0	0	0	21.6435144655482	0	1.45264867398959	0	648.279847248742	0	446.274353087929	0	1471.65306122449	0	5308.62405314676	0	0.558133047927044	0.637312375826505	0	0	34.3723496153409	0	11.2297959583432
208406911	Test	WS	84.3804749462678	0	191	0	92.5901639344262	409.606557377049	109.043715846995	124.595628415301	0	1	0	0	1.20466321243523	0	0.939826359251808	0	71.6341463414634	116.079268292683	118.323170731707	0	0	0	6.72447586277264	5.0582030584197	5.7458874346608	0	0	0	15.6278692609704	0	1.95842838037807	0	283.368800649146	0	144.691939459355	0	767.272108843538	0	1998.47136743264	0	0.573577762195538	0.818014274310003	0	1	24.7256383766581	0	8.18178619049504
208312504	Train	PS	17.8445299342825	2	356	0	25.5911764705882	0.294117647058824	50.3676470588235	25.6058823529412	0	2	0	0	1.45315752949341	0	0.830903763964381	0	38.7594728171334	41.3097199341021	25.3525535420099	0	0	0	5.66894977657872	6.38234612694585	4.85409103501978	2	0	0	21.3016715007604	0	3.67841689024467	1	983.491022674198	0	267.368015105211	0	1425.53287981859	0	5061.03885323811	0	0.218479915417792	0.0135142280120444	0	2	54.5904474803099	0	6.91712566373393
208335071	Train	PS	117.2842708447	0	428	0	26.8361858190709	150.569682151589	20.2493887530562	41.6332518337408	0	0	0	0	1.15389116442364	0	0.879088312124797	0	40.1931216931217	22.8783068783069	24.2063492063492	0	0	0	5.8180295450041	5.08972325578872	4.77118627864007	2	0	0	23.3633910694047	0	1.97437081104721	0	950.650483332798	0	481.495410088935	0	1714.83219954649	0	6677.38254940201	0	0.0314996925465993	0.399779485813788	2	0	41.3346456380395	0	10.8344328685504
208384352	Train	PS	1.87805549008055	2	485	0	46.0691144708423	276.736501079914	78.4103671706263	227.645788336933	0	0	0	0	1.68740515933232	1	0.773503672542733	2	53.3542168674699	72.7542168674699	162.966265060241	0	0	0	6.56673382817517	6.53641827098879	7.07165106594278	0	0	1	24.8579162228454	0	2.4197854134581	0	1267.59776322996	0	523.84717924985	0	1941.24036281179	0	8042.5317178636	0	0.611933625064944	0.624799269156412	0	0	70.3724018627764	1	7.36177660058774
208397495	Test	PS	10.3425969250785	2	879	1	29.3849821215733	77.2908224076281	66.6638855780691	123.641239570918	0	0	0	0	1.24313385371495	0	0.723658406004301	2	39.9917564996829	61.0253646163602	79.5897273303741	0	0	0	5.75954592040075	5.83338431207862	6.10886646658587	2	0	0	33.4622550364091	1	1.21670339085842	0	2192.58708099374	1	1802.07197371811	1	3517.71201814059	1	19618.4294492769	1	0.457406439309093	0.329178278788238	0	0	73.883553797418	1	12.2682078206785
208320990	Test	WS	162.336401441938	1	190	0	209.642857142857	262.807692307692	210.208791208791	92.989010989011	1	0	0	0	1.12403100775194	0	0.940061997837155	0	95.3926380368098	121.147239263804	53.638036809816	1	0	0	7.02136977749506	4.9707376341134	6.23221002443817	1	0	0	15.5851116726064	0	1.83436935106306	0	272.001954775427	0	148.280908977135	0	763.079365079365	0	1982.11285330392	0	0.262258073540484	0.346514729770512	0	0	23.3046803795252	0	8.70314358698657
208397519	Test	PS	135.305354889276	0	298	0	114.898245614035	550.747368421053	42.4877192982456	98.4245614035088	0	1	0	0	1.19023569023569	0	0.91145740288748	0	62.3218390804598	36.5402298850575	86.0344827586207	0	0	0	6.99688702335007	4.73139732555596	4.53513601299704	0	0	0	19.5027859613922	0	1.46332507143383	0	476.057319781632	0	325.325745505864	0	1194.93197278912	0	3884.08375062171	0	0.740619304837625	0.62528618090768	1	0	31.2648972056738	0	9.95721247512372
208405350	Test	WS	43.3519162429426	0	327	0	45.3429487179487	224.942307692308	63.4519230769231	238.083333333333	0	0	0	0	1.14572089437163	0	0.933193775545821	0	54.4523396880416	65.1247833622184	162.757365684575	0	0	0	6.37171250618777	5.34582791117028	6.28283572320865	0	0	0	20.405701129731	0	1.55744073462732	0	562.547509277094	0	361.19994602023	0	1308.13605442177	0	4448.9055605927	0	0.453206158863613	0.345955463142892	0	0	28.474060365615	0	11.9362776863973
208405425	Train	WS	32.5466950362461	2	682	1	21.7572964669739	83.5145929339478	24.3502304147465	131.907834101382	0	0	0	0	1.28361498897869	0	0.845911714491852	0	36.4278606965174	24.6915422885572	74.5903814262023	0	0	0	5.63828702509061	5.42743585034246	7.26375553919857	2	0	1	29.4757401184744	1	3.72780310828701	1	2623.12819981528	1	703.665972589591	0	2729.47619047619	1	13408.8884750066	1	0.583312445771087	0.748304459939953	0	1	68.7741994873542	1	10.371484338556
208410525	Test	WS	83.9762251720198	0	316	0	39.9701986754967	139.996688741722	47.6192052980132	66.612582781457	0	0	0	0	1.08989657915672	0	0.92760449160571	0	44.4384057971015	50.6159420289855	46.9601449275362	0	0	0	6.25226252640381	6.08165937759595	5.70713042087091	0	0	0	20.076023527885	0	2.84098455792811	0	723.546423970134	0	254.681575776606	0	1266.20861678005	0	4236.73899694782	0	0.454730224196828	0.209366680814285	0	0	35.5362472694166	0	9.26919574471423
208322161	Test	WS	95.291355089948	0	297	0	54.1021126760563	231.193661971831	83.0985915492958	199.616197183099	0	0	0	0	1.03653355989805	0	0.951183721262161	0	52.5133079847909	63.8174904942966	87.106463878327	0	0	0	6.61574959575875	6.4509717394508	7.17614111262203	0	0	1	19.4685404811327	0	1.7269480445323	0	514.444698990019	0	297.892400769558	0	1190.73922902494	0	3863.65914712415	0	0.550725510178476	0.44978558481195	0	0	23.1916037617587	0	13.2991541387278
208411512	Test	WS	36.2565964318709	2	278	0	347.154135338346	244.890977443609	10.781954887218	71.3383458646616	1	0	0	0	1.02882882882883	0	0.972676034332886	1	121.762677484787	12.8093306288032	44.7728194726166	1	2	0	7.67451471928436	3.73105326556227	5.8514275325736	1	2	0	18.8414812644552	0	1.42300216004699	0	423.298554108836	0	297.468665890752	0	1115.26984126984	0	3502.22263651628	0	0.818606275856444	0.544060237184342	1	0	16.5158167451607	0	16.5158167451607
208412471	Test	PS	63.3711236261809	0	275	0	38.3231939163498	175.159695817491	10.8212927756654	30.1901140684411	0	0	0	0	1.05368516833485	0	0.946486048286033	0	45.2479338842975	17.8429752066116	37.6859504132231	0	2	0	6.19196406051193	3.5915351281617	3.42855137246981	0	2	2	18.7349310345062	0	1.94029553779109	0	485.947235266398	0	250.450112264661	0	1102.69160997732	0	3443.14187754229	0	0.848691288174801	0.773102100264941	1	1	23.1522130582048	0	12.4389442416404
208312447	Test	PS	58.6337445181416	0	972	1	64.9019396551724	217.595905172414	151.631465517241	151.784482758621	0	0	0	0	1.16145970070885	0	0.772481465673594	2	58.9931818181818	121.857954545455	113.373863636364	0	0	0	6.39871563287719	6.76463175376369	6.79510795983543	0	0	0	35.1923454953595	1	1.24551785738047	0	2580.58693391026	1	2071.89878380199	1	3890.86621315193	1	22821.4513415773	1	0.309873229863092	0.321803276553975	0	0	67.9716860777163	1	14.684571178903
208314620	Train	PS	28.2539540662905	2	1082	1	23.5605033881897	38.5343659244918	12.2942884801549	11.0726040658277	0	0	0	0	1.12331997170479	0	0.841394457929903	0	38.8672072985302	17.6862645717182	17.6497719209326	0	2	0	5.65598440971025	4.59454927988593	4.64980325908769	2	0	0	37.1299517836174	1	1.18104638423164	0	2951.24666878998	1	2498.84061133636	1	4331.10430839002	1	26802.2823567232	1	0.551565998669221	0	0	2	57.8514705891528	0	19.2102142378263
208319748	Train	WS	118.687148593241	0	243	0	687.909482758621	413.465517241379	100.073275862069	151.73275862069	1	1	0	0	1.02697095435685	0	0.969580524763931	1	192.435897435897	111.097902097902	84.5710955710956	1	0	0	7.55511607053606	3.14107235903335	6.70046178995253	1	2	0	17.5961727476797	0	1.23592728244993	0	321.329047991046	0	259.990253920188	0	972.716553287982	0	2852.68141769716	0	0.69361721393902	0.292606316540347	0	0	15.2178648647427	0	15.2178648647427
208332460	Test	PS	117.597853973825	0	185	0	38.954802259887	134.774011299435	79.2485875706215	172.045197740113	0	0	0	0	1.24702774108322	0	0.803496706717007	0	45.3290322580645	73.3032258064516	125.154838709677	0	0	0	6.12431812392808	6.33626961168394	4.45450236150607	0	0	0	15.3695395798233	0	1.20612377424018	0	211.532639712004	0	175.382198933325	0	742.115646258504	0	1900.99596632937	0	0.412370307548031	0.417097531893304	0	0	30.0034125981694	0	6.61155422548522
208333270	Train	WS	9.32704514834736	2	196	0	714.68449197861	356.909090909091	146.128342245989	208.893048128342	1	1	0	0	1.01558441558442	0	0.98507079927013	1	237.023255813953	104.639534883721	114.494186046512	1	0	0	7.43994258823523	3.37213391040922	6.30934769245444	1	2	0	15.7977423956548	0	1.55988851558468	0	261.23462568905	0	167.470061532656	0	784.043083900227	0	2064.35177775843	0	0.320717866520982	0.384855968680066	0	0	13.7078750893004	0	13.7078750893004
208336798	Train	WS	35.0129035332664	2	229	0	76.3470319634703	207.2100456621	24.2191780821918	87.8127853881279	0	0	0	0	1.03440621531632	0	0.971172134023474	1	52.2524752475248	21.4405940594059	69.6485148514851	0	0	0	6.72822260520701	3.87195910174905	5.0217120303314	0	2	0	17.0960697849347	0	1.20651088560211	0	291.17450443447	0	241.335994485585	0	918.210884353742	0	2616.29955936636	0	0.361365599553697	0.717256911700296	0	1	15.3496083225269	0	15.3496083225269
208340318	Train	WS	66.3659587184343	0	302	0	113.685121107266	497.238754325259	204.179930795848	321.608996539792	0	1	0	1	1.15025041736227	0	0.931073542474311	0	78.5338345864662	135.46992481203	250.218045112782	0	0	1	7.29745864084868	7.49180049910619	6.4483184589551	1	1	0	19.6391707415909	0	1.45902915554142	0	485.400589869863	0	332.687381897958	0	1211.70294784581	0	3966.14018013881	0	0.639961013651963	0.495173502052182	0	0	30.5078350264	0	10.2901988643489
208341283	Train	PS	161.574408560154	1	206	0	140.324873096447	446.583756345178	259.994923857868	374.355329949239	0	1	1	1	1.42923976608187	0	0.760506644931571	2	121.6646884273	256.157270029674	252.976261127596	1	1	1	7.07114154020775	6.67730200818229	7.25637110871383	1	0	1	16.2146409982825	0	2.52183153646066	0	359.152526091281	0	142.417334742092	0	825.97052154195	0	2232.13591366115	0	0.0707442325986436	0.621199532282757	2	0	42.7029241660652	0	5.24670732211835
208384291	Test	PS	22.651465873796	2	354	0	44.4289940828402	2.85502958579882	106.692307692308	37.8224852071006	0	2	0	0	2.06271301976823	1	0.725658196168246	2	53.6850258175559	101.757314974182	31.1480206540448	0	0	0	6.4776959613728	7.18486393998975	4.54256369314505	0	1	0	21.2389271185144	0	2.00697682339763	0	720.058496763956	0	358.77768411145	0	1417.14739229025	0	5016.44836350755	0	0.0346576500422655	0.332244991313649	2	0	72.9392605674229	1	5.27044270653392
208394004	Test	WS	160.80378104446	1	307	0	37.9488054607509	174.757679180887	23.5529010238908	172.563139931741	0	0	0	0	1.06840390879479	0	0.94108381911751	0	41.1256931608133	20.5859519408503	102.970425138632	0	2	0	6.14526801279011	4.83697639310708	6.22097869352459	0	0	0	19.7746149034273	0	1.52424754089866	0	506.466509371436	0	332.273135289322	0	1228.47392290249	0	4048.76645738324	0	0.201510242168787	0.585486726672559	0	0	22.8977062658854	0	14.0535073759618
208396113	Test	PS	55.9026145952559	0	170	0	248.153374233129	334.01226993865	85.5030674846626	147.503067484663	1	1	0	0	1.03779069767442	0	0.966124421088315	0	115.43537414966	65.0204081632653	94.0680272108844	1	0	0	7.0234548412996	4.6834533880873	5.1458082774719	1	0	0	14.7491851242892	0	1.93353431357602	0	236.689449128785	0	122.412851671111	0	683.417233560091	0	1679.97454915123	0	0.0204747843912434	0.197725783276793	2	2	16.311458968662	0	11.0528421893949
208397462	Test	PS	31.074535109759	2	204	0	26.5333333333333	2.48717948717949	57.3230769230769	44.3948717948718	0	2	0	0	1.35128805620609	0	0.820034350146538	0	40.1616766467066	48.3353293413174	41	0	0	0	5.6761924964169	6.44537291119715	4.89503950354122	2	0	0	16.1321232056553	0	2.70848715778065	0	366.553067142611	0	135.334984361885	0	817.585034013606	0	2198.23041663456	0	0.723464091832543	0.38659246738958	0	0	39.0612213273364	0	5.72915261756253
208399830	Train	WS	47.6110592214879	0	243	0	188.400862068966	387.120689655172	15.0991379310345	88.0474137931034	1	1	0	0	1.07802874743326	0	0.958939151478932	0	83.8605200945626	16.806146572104	52.645390070922	0	2	0	7.15910614389385	3.22595967019335	5.47674989900075	1	2	0	17.5961727476797	0	2.10828170402779	0	419.679588780321	0	199.062387146148	0	972.716553287982	0	2852.68141769716	0	0.406758609443207	0.0769760690198029	0	2	24.7787707633948	0	10.3004817745456
208402934	Train	PS	85.9942068947223	0	154	0	19.843537414966	3.42176870748299	37.4625850340136	2.03401360544218	0	2	0	2	1.59627329192547	1	0.855588452873913	0	33.7692307692308	30.2550607287449	4.94331983805668	0	0	2	5.29332419549978	5.92040453201305	1.10227205420975	2	0	2	14.006605341217	2	3.17690030138176	1	259.836014075939	0	81.7891622103868	0	616.333333333333	0	1438.78962643946	0	0.719167051690461	0.108977978543196	0	2	34.8852614678324	0	4.83751387856296
208405175	Train	PS	81.0700277222146	0	404	0	31.2072538860104	253.935233160622	36.5259067357513	65.8989637305699	0	0	0	0	1.28126906650397	0	0.803817099806796	0	41.5050215208034	27.0545193687231	41.7919655667145	0	0	0	6.10578833447237	5.03221829984539	4.26686766321967	0	0	0	22.6969696453821	0	1.44635155977336	0	746.001054844269	0	515.781277244356	0	1618.39909297052	0	6122.12584787765	0	0.0897732087065218	0.0126189576678045	2	2	50.8356082289181	0	8.44868792379439
208406912	Test	PS	88.3819721965904	0	274	0	33.7099236641221	2.13358778625954	75.7786259541985	43.1259541984733	0	2	0	0	1.31300448430493	0	0.881483830570786	0	43.6609071274298	57.280777537797	33.2591792656587	0	0	0	6.08177050079418	6.67838385880797	5.32124532664942	0	0	0	18.6992793732093	0	3.69545745843436	1	666.818424306308	0	180.442727810163	0	1098.49886621315	0	3423.5228650789	0	0.0112521300346303	0.453954938574982	2	0	43.9487434260608	0	6.64824084350274
208312505	Train	PS	108.48959688828	0	187	0	36.5642458100559	0.329608938547486	85.0055865921788	11.4972067039106	0	2	0	0	1.65885416666667	1	0.913341594579229	0	48.6918032786885	83.0393442622951	18.5934426229508	0	0	0	5.97371962154685	6.68882269054393	2.44614770133632	0	0	2	15.456129220361	0	5.01426015126437	1	438.636258156531	0	87.4777624064693	0	750.501133786848	0	1933.30708397283	0	0.953125441581725	0.69701250251733	1	1	41.6312119624614	0	4.8341542605519
208335072	Test	PS	3.83302458968223	2	265	0	137.885375494071	23.2845849802372	194.608695652174	72.6561264822134	0	2	0	0	1.16729323308271	0	0.897600957759265	0	102.419913419913	148.038961038961	72.6709956709957	1	1	0	7.26137924651657	5.24362127078486	4.35819029410402	1	0	0	18.3753019829332	0	1.34340777725063	0	381.51029451857	0	283.986962841137	0	1060.7641723356	0	3248.64366655714	0	0.18653378788701	0.772461972663351	2	1	26.8774060706181	0	10.3736744381095
208397496	Test	PS	99.613528338367	0	643	1	30.7117263843648	100.271986970684	62.485342019544	85.5048859934853	0	0	0	0	1.16408422725467	0	0.898445554370574	0	39.3181427343078	52.5253654342218	71.256233877902	0	0	0	5.85770739442313	6.14919596708212	6.56302225931418	2	0	0	28.6258512412836	1	1.26084635664353	0	1397.34997356354	0	1108.26348206565	1	2574.34467120181	1	12282.134600269	0	0.374616728829037	0.164741133415996	0	2	40.9219135148343	0	16.1177947644668
208316738	Train	WS	148.072218677966	1	442	0	200.708530805687	289.777251184834	25.8838862559242	145.248815165877	1	0	0	0	1.03875072296125	0	0.967397204358193	1	86.3693467336683	26	70.1633165829146	0	0	0	7.88062156082483	3.42039826005981	6.53082068316966	1	2	0	23.7317874492582	0	1.39749722789649	0	838.23483366408	0	599.811446442573	0	1769.33786848073	0	6998.25837011804	0	0.55766318585731	0.372196154580728	0	0	22.4691572516281	0	20.1644577917155
208397520	Test	WS	4.46843497186586	2	302	0	99.6712802768166	287.685121107266	144.730103806228	437.159169550173	0	0	0	1	1.0503355704698	0	0.96365973669253	0	71.0410447761194	116.981343283582	262.496268656716	0	0	1	7.04074614319362	5.20587682282352	6.97516903286548	1	0	1	19.6391707415909	0	2.25765183447202	0	603.805129831648	0	267.448293227576	0	1211.70294784581	0	3966.14018013881	0	0.595779402689624	0.38823734450794	0	0	25.2141260202567	0	12.3882703758954
208405351	Train	WS	15.8179312680043	2	307	0	38.4266211604096	149.805460750853	57.2798634812287	80.0034129692833	0	0	0	0	1.23452768729642	0	0.880822460452064	0	41.6119402985075	36.339552238806	63.5783582089552	0	0	0	6.07070145674947	6.48365829924357	5.82613964741832	0	0	0	19.7746149034273	0	1.54626449396308	0	510.111216103618	0	329.899068429231	0	1228.47392290249	0	4048.76645738324	0	0.467290414057232	0.514948794426021	0	0	33.0608444260554	0	9.73335949176845
208405426	Train	PS	33.8103921750116	2	331	0	71.3006329113924	236.645569620253	76.5727848101266	207.294303797468	0	0	0	0	1.09465648854962	0	0.897329271339986	0	59.6837606837607	71.1094017094017	125.246153846154	0	0	0	6.88028740338889	6.39046408638386	7.52657480706283	0	0	1	20.5360903230725	0	1.31563287793331	0	527.010821962369	0	400.57589833893	0	1324.90702947846	0	4534.73507117389	0	0.0264167268215582	0.563322200346631	2	0	28.4188134573899	0	12.0793535664785
208410526	Train	PS	80.9579935171211	0	342	0	108.507645259939	151.978593272171	123.963302752294	236.382262996942	0	0	0	0	1.05612998522895	0	0.955034061032678	0	58.3049180327869	73.0655737704918	113.154098360656	0	0	0	7.03758758009846	7.19116335010297	7.60591230711483	1	1	1	20.8904647016642	0	1.62582505213275	0	616.708714074889	0	379.320464564065	0	1371.02721088435	0	4773.56592566679	0	0.314668194101722	0.170386115184018	0	2	22.0849379088344	0	16.0657432005346
208322162	Train	PS	164.799431302668	1	159	0	209.611842105263	43.4342105263158	33.7631578947368	105.789473684211	1	0	0	0	1.24159021406728	0	0.936447778139623	0	138.068181818182	38.9393939393939	55.4015151515151	1	0	0	6.92220530947272	3.62727741879266	4.7839947159499	0	2	0	14.2428210736661	0	2.91610096822744	0	261.750916426913	0	89.7605807476616	0	637.297052154195	0	1512.81798076784	0	0.613966680135524	0.606934413528361	0	0	27.9164725080588	0	6.13897050607205
208411513	Test	WS	113.414874708965	0	232	0	302.927927927928	360.400900900901	21.3153153153153	146.828828828829	1	1	0	0	1.02608695652174	0	0.97674100857138	1	112.131707317073	23.0292682926829	73.1170731707317	1	0	0	7.42045392937952	5.49245107465335	6.75105781308348	1	0	0	17.2127678617494	0	1.34826293076812	0	314.150900670143	0	233.004181529465	0	930.78911564626	0	2670.24282931034	0	0.903687149286913	0.37418803446929	1	0	15.0058269697184	0	15.0058269697184
208412472	Test	WS	20.2330806846298	2	236	0	109.491150442478	506.911504424779	11.6371681415929	206.491150442478	0	1	0	0	1.09704641350211	0	0.951877179143289	0	55.5073170731707	15.6682926829268	145.639024390244	0	2	0	6.71342496946957	1.95309071210395	5.65976110154002	0	2	0	17.3671455519886	0	2.44481040585537	0	434.517029437252	0	177.730358311866	0	947.560090702948	0	2742.73566908227	0	0.841176527550051	0.745548430246128	1	1	27.3049385604236	0	9.09799036820676
208312430	Test	PS	164.361725199371	1	189	0	77.9171270718232	49.7900552486188	168.883977900552	374.226519337017	0	0	0	1	1.3974025974026	0	0.899865152307172	0	78.03125	149.675	296.35625	0	1	1	6.60112605006917	6.83898681891043	6.09606537905248	0	0	0	15.5422364560973	0	2.18239291703838	0	294.242826979253	0	134.8257798502	0	758.886621315193	0	1965.79921864159	0	0.679705923151616	0.457790323250635	0	0	29.1907401099724	0	6.91232195177748
208314603	Train	PS	129.898233906383	0	269	0	30.4396887159533	14.9533073929961	8.99610894941634	11.1750972762646	0	2	0	0	1.09176029962547	0	0.94140918239988	0	46.2854122621564	16.7970401691332	23.7061310782241	0	2	0	5.83514454502066	3.9621549034593	4.30710437616218	2	2	0	18.5199916340552	0	1.36139829658867	0	393.200296682878	0	288.820911314595	0	1077.53514739229	0	3325.99031918427	0	0.745500918670717	0	1	2	23.1827708942191	0	12.0721395874335
208319731	Test	WS	77.5957735055867	0	664	1	281.252365930599	87.9321766561514	35.5031545741325	51.4305993690852	1	0	0	0	1.23842326827401	0	0.845704708233451	0	116.684654300169	31.5430016863406	30.0320404721754	1	0	0	8.38239338930043	4.48917850416379	5.9845622144334	1	2	0	29.0883343472177	1	2.9610878546859	0	2246.88623541772	1	758.804313037196	0	2658.19954648526	1	12887.0995282976	1	0.19153008662333	0.380860909607564	2	0	60.7798337136697	0	11.2657015353498
208332443	Train	WS	52.7527074094881	0	318	0	91.8125	174.875	188.154605263158	244.651315789474	0	0	0	0	1.27044025157233	0	0.840038941501069	0	68.9276672694394	125.904159132007	127.553345388788	0	0	0	6.93583865645485	6.98157207586901	5.65650477417086	0	1	0	20.1423907288319	0	1.85330908477326	0	590.209034576915	0	318.462278864361	0	1274.59410430839	0	4278.89541160753	0	0.175798584979356	0.369628794480466	2	0	39.4678084750245	0	8.44544306184696
208333253	Test	WS	0.479155270307707	2	292	0	367.523297491039	173.706093189964	181.232974910394	180.397849462366	1	0	0	0	1.26975945017182	0	0.927337472470362	0	170.425196850394	182.334645669291	75.1968503937008	1	1	0	7.71632762900026	6.24261166428989	7.32888334072659	1	0	1	19.2964014653937	0	2.62636377476422	0	617.739390303064	0	235.207093639769	0	1169.77551020408	0	3762.07631154728	0	0.475065650587769	0.324014173689903	0	0	35.3698933702164	0	8.62377801512923
208336781	Test	PS	116.985119380059	0	167	0	47.9375	30.8125	106.60625	89.80625	0	0	0	0	1.18313953488372	0	0.887725017319476	0	47.2135231316726	73.0427046263345	61.085409252669	0	0	0	6.21853688563354	6.15173445313977	6.04448294574779	0	0	0	14.6128260942037	0	1.56565173127043	0	207.132909564673	0	132.298202357301	0	670.839002267574	0	1633.80894622419	0	0.347546405751378	0.594139806937561	0	0	25.7229210220986	0	7.00884560134227
208340301	Train	PS	14.0684085890494	2	338	0	167.318885448916	61.9102167182663	398.876160990712	268.191950464396	0	0	1	0	1.61946259985476	1	0.810678345850584	0	152.483185840708	378.355752212389	195.074336283186	1	1	1	7.54386710714489	7.66778559816425	6.44720719586277	1	1	0	20.762301131859	0	3.94104665216714	1	942.6080011038	0	239.17707256408	0	1354.25623582766	0	4686.24596299197	0	0.41188631436374	0.364790937131942	0	0	63.4075412358987	0	5.69077436486041
208341266	Test	PS	157.698254038369	1	165	0	161.537974683544	538.424050632911	175.29746835443	325.76582278481	0	1	0	1	1.04545454545455	0	0.969452299529066	1	75.1393728222996	132.261324041812	283.794425087108	0	0	1	6.56768098537297	6.60012712862657	5.99924087443506	0	0	0	14.521208726504	0	1.25400059720292	0	181.909781626214	0	145.063552626664	0	662.453514739229	0	1603.27095985576	0	0.668752992963823	0.0926021555867898	0	2	12.746170027075	2	12.746170027075
208384274	Test	PS	113.694409922451	0	1125	1	57.2979515828678	112.96834264432	41.5614525139665	20.1014897579143	0	0	0	0	1.86818588025022	1	0.744762745813205	2	55.364185110664	39.8883299798793	20.8138832997988	0	0	0	6.97277502492184	4.26569824693077	3.9988185688343	0	2	2	37.8596299884057	1	3.12266980941872	0	5087.34282381376	1	1629.16450803384	1	4503.00680272109	1	28413.695231049	1	0.75778123961529	0.634059908786113	1	0	126.851133600267	1	9.24642953308808
208393987	Test	WS	113.977277565117	0	718	1	29.1270072992701	106.315328467153	37.9153284671533	190.106569343066	0	0	0	0	1.41852367688022	0	0.758200102946828	2	42.434439178515	32.0189573459716	109.018957345972	0	0	0	5.97192902254056	6.16693279166223	7.53049221516986	0	0	1	30.235663981538	1	1.7510544978987	0	1940.4713681116	1	1108.17302970307	1	2872.02947845805	1	14472.9530426216	1	0.395153471480216	0.242994534445991	0	0	73.5578356448391	1	10.2313709895261
208396096	Train	PS	3.94580648739738	2	309	0	431.742372881356	495.722033898305	145.610169491525	772.64406779661	1	1	0	1	1.09001636661211	0	0.945895256326077	0	149.32967032967	78.8021978021978	375.326007326007	1	0	1	7.90626605950912	6.95141478113482	7.86289661029054	1	1	1	19.8419902771771	0	2.11465734864848	0	602.663066903335	0	284.993248333357	0	1236.85941043084	0	4090.29206600062	0	0.501664213288828	0.456076356522831	0	0	26.8033873897672	0	11.9470274533626
208397445	Train	WS	160.083190824832	1	242	0	198.575757575758	656.155844155844	170.471861471861	771.597402597403	1	1	0	1	1.02708333333333	0	0.968796235366951	1	90.5081967213115	99.6838407494145	531.346604215457	0	0	1	7.37114492882978	6.97572710527017	7.20940288315971	1	1	1	17.5582090082051	0	1.24906367886762	0	320.945883825401	0	256.94917661553	0	968.52380952381	0	2834.25724617368	0	0.52573002002277	0.0749017878484534	0	2	15.2178648647427	0	15.2178648647427
208399813	Train	PS	20.7668269025114	2	1629	1	472.712540192926	233.095819935691	106.677813504823	334.149196141479	1	0	0	1	1.17555801804654	0	0.877078872021774	0	178.72142619127	81.8643785404865	201.639786737754	1	0	1	9.47569958563475	5.05467470187102	7.09376848632573	1	0	1	45.5553535166579	1	1.52509426404324	0	6193.91846745243	1	4061.33483908821	1	6519.71655328798	1	49501.3320689067	1	0.31975476945153	0.112802291960572	0	2	74.4576560632052	1	22.2320676598671
208402917	Test	WS	6.40193773304998	2	354	0	121.005917159763	221.721893491124	150.278106508876	334.713017751479	0	0	0	1	1.02586206896552	0	0.96530328824556	0	61.7086614173228	54.259842519685	195.122834645669	0	0	1	7.15030302375156	7.19643801796293	7.1767693127528	1	1	1	21.2389271185144	0	1.04865265846566	2	520.490050276696	0	496.341706736579	0	1417.14739229025	0	5016.44836350755	0	0.432055842222821	0.192383671656118	0	2	17.9894265692908	0	17.9894265692908
208405158	Test	PS	127.707659114828	0	354	0	36.5562130177515	193.44674556213	42.7337278106509	97.2011834319527	0	0	0	0	1.49964961457603	1	0.812471232839376	0	43.2730263157895	35.9605263157895	71.1875	0	0	0	6.16676983046757	4.39463252548369	6.03724081136437	0	2	0	21.2389271185144	0	1.87275712045806	0	695.564373179574	0	371.411949569544	0	1417.14739229025	0	5016.44836350755	0	0.417362120865151	0.571155632811983	0	0	48.9203178791397	0	7.64386558956874
208406895	Train	PS	74.3102854932965	0	259	0	43.7096774193548	1.08467741935484	102.282258064516	5.05241935483871	0	2	0	0	1.34093067426401	0	0.89137255226106	0	45.0182232346241	67.7243735763098	7.94760820045558	0	0	2	6.32640885128078	7.16726681242399	1.68521304628792	0	1	2	18.1928217715705	0	4.00031592647587	1	638.919609105393	0	159.717287546401	0	1039.80045351474	0	3152.81738813198	0	0.82146476995006	0.61015425066007	1	0	42.3306742353538	0	6.51855785347109
208312488	Train	PS	90.7047922509257	0	501	0	58.2489539748954	64.0962343096234	123.491631799163	89.4435146443515	0	0	0	0	2.79263565891473	1	0.720455803835032	2	67.6438188494492	135.71970624235	102.791921664627	0	0	0	6.89018058617692	7.47485456454738	5.55922449548192	0	1	0	25.2573727017989	0	2.14307427730442	0	1251.35924681142	0	583.908481410824	0	2004.13151927438	0	8436.51612095589	0	0.685118098826257	0.726405353860788	0	1	112.541925453389	1	4.80588850243404
208314670	Test	PS	91.5369603734502	0	422	0	41.9081885856079	61.4069478908189	68.8808933002481	45.4342431761787	0	0	0	0	1.3040901007706	0	0.853355575046363	0	46.3667117726658	52.4776725304465	32.1772665764547	0	0	0	6.3173584374478	6.59715021940188	6.04900873912214	0	0	0	23.1913883051385	0	2.57503322058293	0	1061.86801093968	0	412.370606503978	0	1689.67573696145	0	6530.98768760733	0	0.716700962495496	0.637651977397925	0	0	47.725432307588	0	9.26282695116906
208332508	Test	PS	52.5922361736322	0	319	0	30.9245901639344	1.5344262295082	71.0229508196721	55.8655737704918	0	2	0	0	1.39846153846154	0	0.895122836996981	0	38.5257352941176	55.5551470588235	41.9816176470588	0	0	0	5.99103513386135	6.81458707427851	5.26387111518674	0	0	0	20.1754924614817	0	3.84020751541684	1	853.785266486816	0	222.327898442785	0	1278.78684807256	0	4300.02573552166	0	0.840988511525056	0.357348320626621	1	0	47.7130340821054	0	7.13977715717656
208335055	Test	WS	79.2538193610252	0	265	0	68.5849802371542	263.03557312253	50.0316205533597	100.458498023715	0	0	0	0	1.01248799231508	2	0.984805501189287	1	50.4309978768578	38.0403397027601	61.0127388535032	0	0	0	6.75483783181889	5.85991440092789	5.11577946803345	0	0	0	18.3753019829332	0	1.14649198081511	0	352.44215078977	0	307.409172229183	0	1060.7641723356	0	3248.64366655714	0	0.705953163157306	0.378298830307715	0	0	15.5616462175512	0	15.5616462175512
208340373	Train	WS	151.066971779926	1	440	0	42.9	144.883333333333	69.4547619047619	49.4380952380952	0	0	0	0	1.06651376146789	0	0.919388906964858	0	41.1550190597205	39.297331639136	34.9339263024142	0	0	0	6.43322080976476	5.87813433078202	6.27345422621014	0	0	0	23.6754841968655	0	1.30446578782339	0	804.103278248738	0	616.423432300551	0	1760.95238095238	0	6948.56671111179	0	0.462805659978919	0.488033581748527	0	0	27.042664819565	0	16.8995575452366
208341332	Test	WS	133.717142729788	0	186	0	105.533707865169	576.432584269663	184.129213483146	275.280898876404	0	1	0	0	1.02139037433155	0	0.981520317329307	1	77.8492307692308	153.104615384615	181.713846153846	0	1	1	6.21669179819011	4.6636965566242	6.54100330423844	0	0	0	15.4128952077838	0	1.14308086362323	0	207.677779196151	0	181.682491418738	0	746.308390022676	0	1917.1288346849	0	0.639391617569824	0.475448364754103	0	0	13.1702458171237	2	13.1702458171237
208384336	Test	PS	111.323370490182	0	453	0	26.0600461893764	145.295612009238	41.7598152424942	73.6859122401848	0	0	0	0	1.24233983286908	0	0.891697273185798	0	39.4732254047323	38.2652552926526	51.8343711083437	0	0	0	5.73595387307107	6.19147226718647	5.70426962675925	2	0	0	24.0390982615999	0	1.42707105106323	0	880.392214036371	0	616.922481456295	0	1815.45804988662	0	7273.66240850618	0	0.64955193682641	0.363765571633998	0	0	43.0393683672184	0	10.9289113406541
208394061	Train	PS	142.268899555265	1	557	0	19.0733082706767	112.687969924812	22.9285714285714	123.035714285714	0	0	0	0	1.30571814497974	0	0.843672152248308	0	34.4521384928717	18.4195519348269	70.0590631364562	0	2	0	5.32106742105094	5.24201994764695	6.54912312841808	2	0	0	26.6458783393912	1	1.47638737927127	0	1219.5206564655	0	826.016717284212	0	2230.53968253968	0	9905.78150202276	0	0.099094147440363	0.394514097994607	2	0	58.1983395979121	0	10.0003754022057
208396167	Train	PS	175.32153944892	1	213	0	31.3235294117647	197.882352941176	14.7549019607843	79.2745098039216	0	0	0	0	1.04368358913813	0	0.947967276358565	0	44.6989247311828	13.3978494623656	42.4516129032258	0	2	0	5.80599730665823	4.11701240026196	4.96543235664679	2	2	0	16.5002037937652	0	1.7117053327364	0	311.803727993463	0	182.159698886374	0	855.319727891157	0	2352.15830317199	0	0.272104837436848	0.420330377499891	0	0	20.0573619541557	0	11.0659304809468
208397479	Train	PS	131.656233816092	0	487	0	23.8881720430108	1.05161290322581	48.3311827956989	56.5440860215054	0	2	0	0	1.49466192170819	1	0.806114964734346	0	35.2172373081464	38.1475796930342	43.8311688311688	0	0	0	5.68019047237904	6.26820409035692	4.66961653819074	2	0	0	24.9115471724007	0	1.96337817826736	0	1149.21942889961	0	585.327595885662	0	1949.62585034014	0	8094.69938988002	0	0.458365994632591	0.397485260603074	0	0	57.4232665888183	0	8.9762472100169
208399883	Test	PS	126.343787183326	0	151	0	46.848275862069	1.03448275862069	114.124137931034	106.579310344828	0	2	0	0	1.19303797468354	0	0.852407198456866	0	50.832	89.528	73.56	0	0	0	6.1159233591584	6.45185645956925	6.12386049954572	0	0	0	13.9109959961128	2	1.96294453749894	0	200.091006222049	0	101.934110923477	0	607.947845804989	0	1409.52667480643	0	0.0675066492396222	0.696876988208707	2	1	26.0822385305592	0	6.34966122600124
208316721	Test	PS	25.205334109042	2	349	0	45.8348348348348	3.71771771771772	53.6366366366366	45.2252252252252	0	2	0	0	1.25551601423488	0	0.885195899743452	0	54.1376451077944	47.4975124378109	29.3051409618574	0	0	0	6.32929894883916	6.13571345615158	6.18140090457705	0	0	0	21.0812491611315	0	3.21317164000978	1	890.953141005863	0	277.281527669387	0	1396.18367346939	0	4905.54931585201	0	0.43332759022655	0.466649578612946	0	0	44.1250357119636	0	8.34390966150675
208320974	Train	WS	109.93230250777	0	157	0	71.2266666666667	216.073333333333	0.82	1.59333333333333	0	0	0	2	1.06031746031746	0	0.962707647554229	0	64.7490774907749	3.65682656826568	3.56088560885609	0	2	2	6.30939600384551	0.850704744508102	0.919801597685487	0	2	2	14.148808025969	2	1.26120736496462	0	168.75307222477	0	133.802796362122	0	628.91156462585	0	1483.05816553382	0	0	0.837153303025025	2	1	12.5962365936348	2	12.5962365936348
208335132	Test	PS	176.556487462726	1	160	0	37.3137254901961	3.79738562091503	67.156862745098	30.3660130718954	0	2	0	0	1.11353032659409	0	0.950712251261663	0	43.3333333333333	61.9037037037037	26.2518518518519	0	0	0	5.87414485308167	5.77852819012194	5.05537590252862	0	0	0	14.2895956530211	0	2.61170413581586	0	250.161622526415	0	95.784824588589	0	641.489795918367	0	1527.77163320208	0	0.689981917585152	0.282715202858088	0	0	25.1467247084153	0	6.70051038361625
208397503	Train	PS	8.14891448902207	2	340	0	50.1569230769231	230.932307692308	29.8953846153846	185.513846153846	0	0	0	0	1.22551928783383	0	0.889854637250511	0	46.1490787269682	25.8375209380235	96.5209380234506	0	0	0	6.51005865316811	5.46314877259555	6.34447134970645	0	0	0	20.826481504823	0	1.99319507960652	0	676.583644490754	0	339.446776390958	0	1362.64172335601	0	4729.83877486235	0	0.0115018144181241	0.36451077658186	2	0	35.7312195114508	0	9.88599513146527
208405334	Train	WS	26.7471372925739	2	622	1	78.2323232323232	217.957912457912	108.351851851852	232.518518518519	0	0	0	0	1.1244426428861	0	0.850781253831554	0	71.8089686098655	103.007174887892	140.216143497758	0	0	0	7.19213308341425	5.28691413257779	7.45153376062019	1	0	1	28.1557724717449	1	1.58460349737241	0	1490.60139368046	0	940.677839063322	0	2490.48979591837	1	11686.94400618	0	0.71848006516739	0.292110360010451	0	0	45.9345463331998	0	14.0736924764418
208405409	Test	PS	72.2509188098963	0	237	0	16.9603524229075	0.647577092511013	31.6960352422907	25.4801762114537	0	2	0	0	1.06118143459916	0	0.946875005449563	0	30.3509615384615	28.9615384615385	27.8509615384615	2	0	0	5.06666766699667	5.69449270235455	4.61321773432759	2	0	0	17.4055260309572	0	1.50928417421595	0	343.673341336127	0	227.706184963253	0	951.75283446712	0	2760.9597892258	0	0.714602236912178	0.684187828395423	0	1	19.3358215551	0	12.847660355124
208410509	Train	WS	130.858212429099	0	225	0	95.8279069767442	317.93488372093	29.7488372093023	112.148837209302	0	0	0	0	1.05133928571429	0	0.95494767556277	0	50.5341772151899	17.5670886075949	63.5417721518987	0	2	0	6.67513521927934	4.66501744039461	5.65708501150446	0	0	0	16.9392217923337	0	1.35679815440143	0	300.356380658809	0	221.3714543202	0	901.439909297052	0	2544.94842600732	0	0.210689068363739	0.399956916263985	0	0	15.2178648647427	0	15.2178648647427
208322145	Train	WS	46.9324193056746	0	597	1	24.480701754386	122.275438596491	24.680701754386	94.640350877193	0	0	0	0	1.25960320810469	0	0.791140659365899	2	33.3169811320755	16.4811320754717	47.7301886792453	0	2	0	5.77942384353476	4.65416360699929	6.50609265856974	2	0	0	27.5811044106604	1	1.74352014920175	0	1469.76303075856	0	842.985973767764	0	2389.86394557823	1	10985.8478350443	0	0.291798151942054	0.313959225233488	0	0	55.5819497454563	0	11.1688799408033
208411496	Test	PS	66.9549463187351	0	242	0	30.7878787878788	3.54545454545455	33.4545454545455	28.1471861471861	0	2	0	0	1.47514910536779	1	0.765815462957781	2	44.9899497487437	22.7336683417085	20.9447236180905	0	0	0	5.86530743940615	5.76573252268928	4.50047701982356	0	0	0	17.5582090082051	0	1.64776721484164	0	368.62726074577	0	223.713190446745	0	968.52380952381	0	2834.25724617368	0	0.440958044271195	0.28702499510476	0	0	45.228892109912	0	5.82854790101221
208412455	Test	PS	118.721339013042	0	153	0	108.08904109589	289.965753424658	78.3698630136986	176.869863013699	0	0	0	0	1.0974025974026	0	0.95915813735648	0	58.448275862069	58.9846743295019	123.176245210728	0	0	0	6.32990075736652	5.56112888696919	6.2991264425194	0	0	0	13.958882526701	2	1.81446206994013	0	194.368006801463	0	107.121559618976	0	612.140589569161	0	1424.13309660357	0	0.601288050163234	0.498915324801429	0	0	17.9448529892211	0	8.99537237878713
208312448	Train	PS	143.181366560467	1	720	1	63.6506550218341	3.43813682678311	153.438136826783	19.5545851528384	0	2	0	0	1.72687224669604	1	0.570756350300263	2	59.0885245901639	113.245901639344	20.0852459016393	0	0	0	7.10367816093036	7.91579362024984	3.42948615775765	1	1	2	30.2797714652079	1	2.17907670153588	0	2174.16707517078	1	997.746923565546	1	2880.4149659864	1	14536.3844825054	1	0.658570992059243	0.364291310127848	0	0	118.917502494127	1	6.50282054185189
208314621	Train	PS	80.7831858298255	0	812	1	26.7767741935484	38.5354838709677	11.8116129032258	13.7922580645161	0	0	0	0	1.22747047855811	0	0.771048819874921	2	42.4893029675638	19.2277432712215	23.8447204968944	0	2	0	5.88537280647508	4.56366698941964	4.89384658269183	0	2	0	32.1606691089895	1	2.1808571689126	0	2606.07983482953	1	1194.97960342306	1	3249.37641723356	1	17417.019960867	1	0.54757594540584	0	0	2	70.055857291762	1	12.0370461824085
208319749	Train	WS	96.5689433195167	0	157	0	420.726666666667	389.173333333333	21.4266666666667	231.133333333333	1	1	0	0	1.02555910543131	0	0.982185365940866	1	124.426470588235	31.5661764705882	88.2720588235294	1	0	0	6.9520868571387	3.44316142788726	6.87208685713864	0	2	0	14.148808025969	2	1.33295597128137	0	173.48676197683	0	130.15190727572	0	628.91156462585	0	1483.05816553382	0	0.132034632034632	0.325101265974516	2	0	12.3841986986105	2	12.3841986986105
208332461	Train	WS	76.2079508857985	0	229	0	72.5251141552511	335.630136986301	135.232876712329	204.461187214612	0	1	0	0	1.03982300884956	0	0.966664206544065	0	58.3086419753086	93.0543209876543	156.155555555556	0	0	0	6.52352433386755	6.84500208726462	7.11000178545586	0	0	1	17.0960697849347	0	1.09541178944611	0	277.444696873997	0	253.278903465414	0	918.210884353742	0	2616.29955936636	0	0.030044747496271	0.447998344521614	2	0	14.7937890746941	0	14.7937890746941
208333271	Train	WS	66.5427583045327	0	317	0	153.392739273927	197.49504950495	94.019801980198	172.333333333333	0	0	0	0	1.04430379746835	0	0.96371549950023	0	59.3957219251337	46.2085561497326	72.8930481283422	0	0	0	7.13653784667335	6.85190749330352	7.35385953456777	1	0	1	20.1092345076227	0	2.17066184576475	0	635.596620656911	0	292.81236130678	0	1270.40136054422	0	4257.79981299777	0	0.571863894677176	0.523582846049036	0	0	25.0547961450329	0	13.2200938875043
208336799	Test	PS	89.860418196597	0	277	0	110.02641509434	209.607547169811	60.1132075471698	49.8075471698113	0	0	0	0	1.21332133213321	0	0.884507079665483	0	68.4730290456432	51.3651452282158	57.7136929460581	0	0	0	7.12367327975414	3.89143704717799	3.06182192386845	1	2	2	18.8060315975606	0	1.45097596600357	0	425.030866798061	0	292.927572031897	0	1111.07709750567	0	3482.49183383625	0	0.478635317460821	0.810058890256382	0	1	32.050764226567	0	9.08351648237438
208340319	Train	PS	102.990410484906	0	165	0	29.3860759493671	386.772151898734	14.6772151898734	105.556962025316	0	1	0	0	1.10606060606061	0	0.96385334177018	0	41.6903914590747	15.1138790035587	58.373665480427	0	2	0	5.76859969810321	2.6069968554759	5.21305497859849	2	2	0	14.521208726504	0	2.67547547354818	0	265.7098583624	0	99.313135548957	0	662.453514739229	0	1603.27095985576	0	0.347790387363503	0.333661869898467	0	0	24.6065544609069	0	7.02864273610026
208341284	Train	PS	125.465295584292	0	156	0	78.2013422818792	0.140939597315436	219.181208053691	37	0	2	0	0	1.20373250388802	0	0.905189923567946	0	73.9266409266409	185.27027027027	43.3552123552124	0	1	0	6.49602351401143	6.95906860434526	3.0118084068052	0	1	2	14.1015664649482	2	2.68372661906355	0	243.7081707674	0	90.8096111713642	0	624.718820861678	0	1468.25232904751	0	0.48072149609207	0.476702384503625	0	0	26.0520704036957	0	6.46765832472083
208384292	Test	WS	99.736666104477	0	204	0	37.8564102564103	404.133333333333	36.0820512820513	163.861538461538	0	1	0	0	1.01985111662531	0	0.961536433933666	0	46.3557422969188	34.8767507002801	121.549019607843	0	0	0	6.05189057297532	4.50057246975101	6.41384483454745	0	2	0	16.1321232056553	0	1.29947649732478	0	253.897065870669	0	195.384115367507	0	817.585034013606	0	2198.23041663456	0	0.501045046708778	0.239567507009582	0	0	15.7725493765186	0	13.3909529828208
208394005	Train	WS	71.201136635602	0	253	0	63.4710743801653	325.293388429752	21.5165289256198	94.909090909091	0	0	0	0	1.042	0	0.958622519985963	0	50.7991071428571	25.6473214285714	55.5491071428571	0	0	0	6.60193112405724	3.90043634481711	5.06596676910497	0	2	0	17.9713998695122	0	1.33938983513522	0	356.367506843415	0	266.067053441119	0	1014.64399092971	0	3039.09548103257	0	0.499669543889295	0.397141671006451	0	0	16.0296364935279	0	16.0296364935279
208396114	Train	PS	35.5772229092941	2	208	0	190.562814070352	469.417085427136	274.015075376884	251.160804020101	1	1	1	0	1.08960573476703	0	0.932753307079544	0	137.883977900552	243.569060773481	154.055248618785	1	1	0	7.17298310041569	6.72036847419593	7.28549746989096	1	0	1	16.2967409712472	0	1.31627194892967	0	263.435305255488	0	200.137445358233	0	834.356009070295	0	2266.2139596037	0	0.0181746900877578	0.633909623918729	2	0	18.477866530212	0	11.8700342274173
208397463	Train	WS	65.3415606316629	0	196	0	42.3155080213904	434.347593582888	49.9411764705882	196.48128342246	0	1	0	0	1.05102040816327	0	0.962724862553192	0	49.9736070381232	52.4428152492669	169.891495601173	0	0	1	6.14929430594286	4.00868024707893	5.8073559976429	0	2	0	15.7977423956548	0	1.1528305112226	0	224.577731843512	0	194.805506670137	0	784.043083900227	0	2064.35177775843	0	0.639177007610661	0.0131814424726078	0	2	14.1940553409332	0	14.1940553409332
208399831	Test	WS	11.900337655872	2	226	0	691.319444444444	302.569444444444	18.9583333333333	126.351851851852	1	0	0	0	1.0709534368071	0	0.96464318855676	0	303.997455470738	23.1933842239186	99.4274809160305	1	0	0	7.64954080077006	3.11890549322908	6.30397059549519	1	2	0	16.9785696311628	0	2.44863359940951	0	406.31614498284	0	165.935869327622	0	905.632653061225	0	2562.72451004245	0	0.540692454451336	0.539915446782906	0	0	24.6372616200979	0	9.59383933774522
208402935	Test	PS	174.055431712541	1	527	0	33.9840954274354	141.650099403579	68.8807157057654	112.429423459245	0	0	0	0	1.25676317038443	0	0.83290054927491	0	44.3745928338762	66.3441910966341	78.1943539630836	0	0	0	6.17875622921747	6.47396682807567	6.73435975389214	0	0	0	25.9094513750651	0	3.52970093917053	1	1733.57439279105	0	491.139170900533	0	2108.95011337869	0	9106.95673583717	0	0.546709814423676	0.521536259374673	0	0	62.0757964758125	0	8.89448022885344
208405176	Test	WS	146.346023442405	1	254	0	120.872427983539	207.139917695473	118.786008230453	354.80658436214	0	0	0	1	1.05533596837945	0	0.967062280167492	0	63.0357941834452	62.8612975391499	189.281879194631	0	0	1	7.05988219289182	6.19539205785629	7.46804823011448	1	0	1	18.0084925815648	0	1.96783598450334	0	434.635714384273	0	220.869888449555	0	1018.83673469388	0	3057.95229642673	0	0.0764471278415845	0.674219396743248	2	1	21.7238854962968	0	12.2073485946658
208406913	Test	WS	110.521447911607	0	441	0	42.6983372921615	248.019002375297	68.5011876484561	147.764845605701	0	0	0	0	1.33032185206098	0	0.786278925016292	2	43.7220779220779	47.974025974026	88.6857142857143	0	0	0	6.32639058118226	6.60833244870538	6.87557882558035	0	0	0	23.7036525401972	0	1.14793148282012	0	757.011849584669	0	659.457346465418	0	1765.14512471655	0	6973.39778655072	0	0.497254934456918	0.19862474875853	0	2	50.3708034159191	0	9.21335960367384
208312506	Test	PS	8.18268037135067	2	357	0	72.1964809384164	44.0234604105572	169.697947214076	106.126099706745	0	0	0	0	1.45680718728404	0	0.828266440752104	0	78.7689768976898	161.541254125413	73.9075907590759	0	1	0	6.94139923024008	7.53579999658544	4.90788183062816	0	1	0	21.3329744882583	0	4.06886524934969	1	1038.93833813382	0	255.338595521165	0	1429.72562358277	0	5083.38337551673	0	0.708748495791172	0.718816999189403	0	1	57.7085042431888	0	6.57063060540318
208335073	Train	PS	107.299937051334	0	205	0	27.4744897959184	1.44897959183673	65.0714285714286	2.88775510204082	0	2	0	2	1.45107398568019	0	0.915766139447225	0	34.2434017595308	45.4340175953079	5.80351906158358	0	0	2	5.68460710575765	6.47928844880698	1.85565104295519	2	0	2	16.173434728369	0	4.15520004561835	1	457.511090227923	0	110.105671256518	0	821.777777777778	0	2215.1615416855	0	0.828782074057149	0.808671531731949	1	1	37.5451075675778	0	5.84883008400695
208397497	Train	PS	86.1223807919784	0	310	0	95.8277027027027	135.952702702703	171.847972972973	568.989864864865	0	0	0	1	1.12449145646867	0	0.857607997817496	0	73.4530386740332	122.07182320442	351.007366482505	0	0	1	7.09206657328602	7.19872380456019	7.31186583854857	1	1	1	19.8755923169591	0	1.81319080296742	0	560.89409876487	0	309.340913182951	0	1241.05215419501	0	4111.10777681065	0	0.706654208300682	0.421711112273123	0	0	33.4215345402926	0	9.63615629309964
208316739	Train	WS	134.098344719954	0	395	0	374.196286472149	452.063660477454	259.986737400531	357.334217506631	1	1	1	1	1.16302952503209	0	0.904198593419759	0	144.928673323823	189.884450784593	247.621968616262	1	1	1	7.93759214965195	5.56934601909779	7.29995974011215	1	0	1	22.4308070512421	0	2.32784589868652	0	913.5044961583	0	392.424815007618	0	1580.66439909297	0	5909.26302480367	0	0.487670745335185	0.446407451510618	0	0	35.1502982389656	0	11.6149348509282
208320992	Train	WS	111.34157445569	0	284	0	62.3431734317343	141.20295202952	68.210332103321	50.7269372693727	0	0	0	0	1.28558797524315	0	0.897065381397785	0	65.2	51.9959183673469	33.265306122449	0	0	0	6.72103329067188	5.05813970958074	5.73776622895584	0	0	0	19.0177384352261	0	2.43467019942099	0	569.371279822278	0	233.859715355979	0	1136.2335600907	0	3601.43210785512	0	0.771103379965002	0.252293024429252	1	0	37.1213772604478	0	7.98393262056346
208397521	Train	WS	73.080395243179	0	333	0	212.805031446541	271.559748427673	276.716981132075	654.361635220126	1	0	1	1	1.06174698795181	0	0.958264240751928	0	111.77834179357	171.301184433164	383.626057529611	1	1	1	7.57924307798323	7.39498440949489	8.0179947870171	1	1	1	20.6009754462777	0	1.09852887325463	0	486.147401219076	0	442.544035987655	0	1333.2925170068	0	4577.85440092715	0	0.494834539337477	0.331623036952137	0	0	21.4560926343588	0	16.2190636644174
208405352	Train	WS	50.4298134687019	0	362	0	48.1098265895954	123.580924855491	70.0578034682081	102.034682080925	0	0	0	0	1.21389645776567	0	0.860648966475368	0	55.1275917065391	68.0940988835726	96.4417862838915	0	0	0	6.52151749316161	5.71991052776833	5.58511592162785	0	0	0	21.4888054453601	0	2.59093973155142	0	847.352966167116	0	327.0446455579	0	1450.68934240363	0	5195.59684009482	0	0.658232515512593	0.764489471973909	0	1	44.6050342672366	0	8.62423371447495
208405427	Test	PS	114.895606504029	0	163	0	94.4166666666667	206.397435897436	161.666666666667	250.121794871795	0	0	0	0	1.07621951219512	0	0.956398025694834	0	59.6785714285714	95.4142857142857	183.364285714286	0	0	1	6.5110817860498	5.68775978771972	6.05767846506485	0	0	0	14.4290096436988	0	2.1481839759957	0	233.58458791238	0	108.735839445088	0	654.068027210885	0	1572.92564537682	0	0.128475929313273	0.548507821038485	2	0	18.8394156719795	0	9.12461921983824
208410527	Test	PS	176.035440558509	1	228	0	57	219.788990825688	54.9036697247706	132.325688073395	0	0	0	0	1.04570791527313	0	0.968211610495452	1	49.8855721393035	37.4676616915423	63.3681592039801	0	0	0	6.43200238961857	6.11135250569146	7.06140359067826	0	0	1	17.0569930029002	0	1.25529517981263	0	294.970932688388	0	234.98133142869	0	914.018140589569	0	2598.40017142669	0	0.625424061274684	0.671548706227582	0	1	16.0944427847231	0	14.6047738603307
208322163	Test	PS	171.719532064558	1	188	0	34.85	88.4333333333333	9.63888888888889	6.14444444444444	0	0	0	0	1.17723156532988	0	0.847766769021567	0	42.0857142857143	10.1746031746032	9.65396825396825	0	2	2	5.9047682217315	3.16545915714843	3.31654917077069	0	2	2	15.4992426352667	0	2.48607009527918	0	311.449037323302	0	125.277657261039	0	754.693877551021	0	1949.53058725225	0	0.519583235999518	0.29764710311522	0	0	30.3690249390025	0	6.6700176747008
208411514	Test	WS	110.375811168174	0	405	0	764.653746770026	360.059431524548	50.4573643410853	302.21188630491	1	1	0	1	1.03764115432873	0	0.95955511895789	0	265.310866574966	38.9889958734525	166.235213204952	1	0	1	8.29381365793679	5.92114510228755	7.2202007702934	1	0	1	22.7263508481623	0	1.67934729607351	0	806.97161280118	0	480.526937273763	0	1622.59183673469	0	6145.93189416613	0	0.441032940437672	0.359303027076435	0	0	23.2781664106665	0	17.943943270131
208412473	Test	WS	40.2060151939514	2	310	0	56.0371621621622	166.625	22.8378378378378	112.77027027027	0	0	0	0	1.14401294498382	0	0.931897954384655	0	48.7761467889908	21.5724770642202	64.6770642201835	0	0	0	6.5983236585454	4.79303397697856	6.69462570157531	0	0	0	19.8755923169591	0	1.68187632241187	0	540.2019471933	0	321.190054223864	0	1241.05215419501	0	4111.10777681065	0	0.446121384751947	0.546649294481065	0	0	29.2489786142073	0	11.0735304659489
208312449	Train	PS	72.4071708254647	0	498	0	50.9852941176471	40.3823529411765	122.098739495798	83.9243697478992	0	0	0	0	1.4126431060229	0	0.71131761487157	2	60.5354239256678	132.210220673635	65.0209059233449	0	0	0	6.59676995886671	7.17271933876829	6.31816682862324	0	1	0	25.2044776223756	0	1.89375030372289	0	1168.94300710127	0	617.263535115093	0	1995.74603174603	0	8383.62269951462	0	0.458472165233636	0.761347372081513	0	1	67.8553652800064	1	7.75843423311447
208314622	Test	PS	88.5935418075842	0	1546	1	27.1342372881356	33.0549152542373	22.688813559322	22.5050847457627	0	0	0	0	1.22320550639135	0	0.635704701317027	2	39.7457749011147	24.3520316432938	28.1729593671341	0	0	0	5.87021637577888	5.34049018309888	5.60169328783623	0	0	0	44.3680390686579	1	2.07971416382504	0	6682.07592010648	1	3212.97803146981	1	6184.2970521542	1	45730.8555370272	1	0.342198650871795	0.351946027946012	0	0	125.669709262857	1	12.7238907644535
208319750	Test	WS	47.2533491363	0	405	0	228.22480620155	145.979328165375	22.8449612403101	99.6614987080103	1	0	0	0	1.01635220125786	0	0.984242467372047	1	79.9315068493151	19.2465753424658	47.1397260273973	0	2	0	7.81620878058043	3.80591582423704	5.74132389688037	1	2	0	22.7263508481623	0	1.29917844522471	0	709.77778299154	0	546.328170391383	0	1622.59183673469	0	6145.93189416613	0	0.628817331179068	0.486362857717136	0	0	19.3752074215649	0	19.3752074215649
208332462	Test	PS	51.6321720280336	0	235	0	69.2444444444444	200.146666666667	139.275555555556	151.515555555556	0	0	0	0	1.05844845908608	0	0.948552342004588	0	66.9031476997579	127.886198547216	99.7070217917676	0	0	0	6.58837782782133	6.81875037735155	6.76320174531776	0	0	0	17.3286800661097	0	1.41240426577411	0	328.07628449237	0	232.282139357995	0	943.367346938776	0	2724.55182331945	0	0.0134784972456131	0.0360693531086196	2	2	15.6858551407194	0	15.6858551407194
208333272	Train	WS	166.062130835752	1	404	0	169.70725388601	242.064766839378	50.6761658031088	98.678756476684	0	0	0	0	1.12759270898806	0	0.938636806230012	0	74.7298050139276	52.3649025069638	58.8077994428969	0	0	0	7.68896871982538	5.41019495580811	6.18734936043325	1	0	0	22.6969696453821	0	1.86832033625364	0	847.867869952966	0	453.812900015374	0	1618.39909297052	0	6122.12584787765	0	0.302541620002155	0.615067097681453	0	0	36.4337449188138	0	11.4431266667457
208336800	Test	WS	118.399478849709	0	157	0	506.88	431	231.72	530.546666666667	1	1	1	1	1.0224358974359	0	0.98085322048359	1	167.600732600733	118.413919413919	170.172161172161	1	0	1	7.02378610715317	6.9463885039902	6.80868835710975	1	0	0	14.148808025969	2	1.14331890898774	0	160.672714918592	0	140.53184431354	0	628.91156462585	0	1483.05816553382	0	0.0963157972148976	0.821507063085757	2	1	12.0222273701459	2	12.0222273701459
208340320	Test	PS	23.5290567729366	2	160	0	69.3006535947712	21.6862745098039	151.699346405229	82.6797385620915	0	2	0	0	1.14728682170543	0	0.94066446062022	0	49.2564102564103	74.9487179487179	42.6117216117216	0	0	0	6.27180622492284	6.59539952560494	6.06904560413408	0	0	0	14.2895956530211	0	1.63818959195467	0	198.12568350953	0	120.941852202301	0	641.489795918367	0	1527.77163320208	0	0.80081421963805	0.00418689620394306	1	2	20.0431228651036	0	8.43281678861893
208341285	Train	PS	82.5118728441039	0	159	0	58.0460526315789	40.5263157894737	137.164473684211	232.743421052632	0	0	0	0	1.12248062015504	0	0.916719440701625	0	69.162962962963	135.688888888889	112.192592592593	0	0	0	6.3019557635852	6.34985897193558	6.16002734687053	0	0	0	14.2428210736661	0	1.17391035751093	0	166.07505294308	0	141.471665089669	0	637.297052154195	0	1512.81798076784	0	0.507145881870882	0.7096808014821	0	1	20.7573637582415	0	8.14265168552966
208384293	Train	PS	108.270054794455	0	156	0	23.6912751677852	2.58389261744966	48.8187919463087	52.261744966443	0	2	0	0	1.18181818181818	0	0.844755128749881	0	39.7739463601533	38.6168582375479	42.9157088122605	0	0	0	5.40388330680241	5.87915503751277	5.75654544945926	2	0	0	14.1015664649482	2	1.71416560300818	0	194.772366551351	0	113.625174959494	0	624.718820861678	0	1468.25232904751	0	1	0.922000744887595	1	1	24.8581649297052	0	6.72558324675798
208394006	Train	PS	145.923987962357	1	436	0	49.1442307692308	246.625	81.6394230769231	235.980769230769	0	0	0	0	1.20618556701031	0	0.802901340460413	0	55.9869451697128	67.7937336814621	119.161879895561	0	0	0	6.59213625007431	6.36517254849507	7.13147269811011	0	0	1	23.5624740805065	0	1.3767258703022	0	814.301590491343	0	591.47692947224	0	1744.18140589569	0	6849.53819468644	0	0.620155649888984	0.553192759266279	0	0	44.2019787269007	0	10.3509656455008
208396115	Test	PS	132.214895435257	0	268	0	78.19921875	288.70703125	37.71484375	112.59765625	0	0	0	0	1.06529850746269	0	0.94033554717496	0	50.5753715498938	34.1295116772824	60.031847133758	0	0	0	6.7306162738086	5.14166893185525	6.57340426871185	0	0	0	18.4839254038503	0	1.29567305748657	0	381.354795884431	0	294.329494374305	0	1073.34240362812	0	3306.59682024192	0	0.338157448664188	0.296307576633539	0	0	22.0251631152897	0	12.7542225557702
208397464	Train	PS	165.895120108776	1	237	0	52.8017621145374	1.00881057268722	132.493392070485	64.2511013215859	0	2	0	0	1.36863966770509	0	0.87863715046753	0	53.4356435643564	101.415841584158	65.9851485148515	0	0	0	6.37763125198231	7.06384943907084	4.88755772929288	0	1	0	17.4055260309572	0	2.09635076083745	0	405.034774496046	0	193.209448563008	0	951.75283446712	0	2760.9597892258	0	0.514249397732687	0.711086251138665	0	1	35.4670997471473	0	7.11506627565226
208399832	Train	PS	93.4138906474931	0	339	0	86.2037037037037	152.283950617284	83.0123456790123	123.287037037037	0	0	0	0	1.14903129657228	0	0.898487693397428	0	56.5926544240401	67.4974958263773	74.7295492487479	0	0	0	7.01225893561815	6.16041729062348	5.98475662925062	1	0	0	20.7944160793316	0	1.60966647252259	0	605.211281419944	0	375.985517342289	0	1358.44897959184	0	4708.02555069601	0	0.733713875536838	0.578755874024668	1	0	32.4237926167149	0	10.8459361117017
208402936	Test	PS	131.973790091276	0	179	0	72.1637426900585	191.269005847953	137.239766081871	108.497076023392	0	0	0	0	1.21536351165981	0	0.89755556858406	0	70.9136212624585	128.8073089701	113.41196013289	0	0	0	6.43352634556419	6.44090134514806	5.52485494475499	0	0	0	15.1067930466239	0	2.62710122997681	0	296.451819277883	0	112.843698558392	0	716.95918367347	0	1805.15900177192	0	0.489555362272051	0.912954037607305	0	1	28.0589909137662	0	6.8082237291498
208405177	Test	PS	132.384981345157	0	204	0	33.3846153846154	198.446153846154	7.74871794871795	35.0769230769231	0	0	0	0	1.09200968523002	0	0.956923803402687	0	36.2649572649573	10.7264957264957	25.4786324786325	0	2	0	5.95940373244275	2.91775767669853	5.26027236136552	0	2	0	16.1321232056553	0	2.55848723834288	0	356.258385145824	0	139.245715126792	0	817.585034013606	0	2198.23041663456	0	0.510951694759228	0.0535143603121731	0	2	24.0206022806928	0	9.01103120962852
208406914	Test	WS	80.5024374698324	0	302	0	46.4602076124567	244.107266435986	43	63.3806228373702	0	0	0	0	1.0843776106934	0	0.947822600478894	0	45.8684210526316	32.3270676691729	48.9398496240602	0	0	0	6.38257024585961	5.63259385687643	6.00759393519666	0	0	0	19.6391707415909	0	2.4581845783366	0	630.050788521745	0	256.307355466401	0	1211.70294784581	0	3966.14018013881	0	0.427851356286909	0.531223088113782	0	0	29.0730276122494	0	10.7890257265461
208312507	Test	PS	44.6138447304068	0	222	0	67.9245283018868	11.2830188679245	160.679245283019	53.5518867924528	0	2	0	0	1.40576496674058	0	0.880830546772101	0	66.8609625668449	152.320855614973	46.620320855615	0	1	0	6.72274238832619	7.05976601828646	4.93953212637692	0	1	0	16.8206260156617	0	2.74882217638372	0	418.599460957655	0	152.283208624413	0	888.861678004535	0	2491.86831089464	0	0.0138987043580683	0.719741980621394	2	1	35.7604203094758	0	6.60970781829941
208335074	Train	PS	16.3338290696484	2	221	0	25.9668246445498	1.48341232227488	48.9194312796209	68.4644549763033	0	2	0	0	1.06334841628959	0	0.944830099508512	0	35.5077720207254	34.6787564766839	34.3834196891192	0	0	0	5.57041798391008	5.33487640262496	5.72887097815446	2	0	0	16.7809078350483	0	1.12470392210995	0	265.866940676776	0	236.38838226687	0	884.668934240363	0	2474.25797500299	0	0.371017544083013	0.158073222939819	0	2	17.9662004957091	0	12.893605023825
208397498	Test	PS	2.26535419080026	2	240	0	50.6200873362445	13.882096069869	68.4497816593886	2.46724890829694	0	2	0	2	1.26131687242798	0	0.871341385438898	0	61.3980099502488	89.9004975124378	7.18407960199005	0	0	2	6.54796346573441	5.69246056705233	2.8454459831887	0	0	2	17.4820342064381	0	4.13761080172016	1	576.566748606441	0	139.347748310871	0	960.138321995465	0	2797.52849800614	0	0.535851146879281	0	0	2	41.3257217846439	0	6.16345396217898
208316740	Train	WS	86.757767224909	0	168	0	350.086956521739	416.627329192547	246.291925465839	71.8509316770186	1	1	1	0	1.0919881305638	0	0.964408294198968	0	161.553633217993	233.968858131488	40.9584775086505	1	1	0	7.16942619488995	3.94610530349996	6.12767956336128	1	2	0	14.658420046165	0	2.18074225237136	0	246.753052320449	0	113.150947596914	0	675.031746031746	0	1649.14981297158	0	0.705900644215584	0.556738971517183	0	0	20.7939106797167	0	8.49380060279098
208397522	Test	PS	43.4573879422859	0	233	0	28.7085201793722	86.3004484304933	44.1165919282511	140.031390134529	0	0	0	0	1.27848101265823	0	0.866282837489175	0	39.4824120603015	26.9798994974874	100.427135678392	0	0	0	5.77704480249156	5.64235362929554	6.08682166337604	2	0	0	17.2514917978951	0	1.88750700878992	0	374.216671396431	0	198.259751965817	0	934.981859410431	0	2688.3053131333	0	0.554081608998598	0.662010156944838	0	1	32.3414834902304	0	7.68115872304537
208405353	Train	WS	17.0008092167718	2	291	0	49.273381294964	235.679856115108	42.205035971223	147.496402877698	0	0	0	0	1.14770797962649	0	0.896090852300393	0	51.5009861932939	46.0216962524655	85.4773175542406	0	0	0	6.41459933646417	4.92539509715694	6.10884313697251	0	0	0	19.2617890582177	0	1.48321822966427	0	461.733379504208	0	311.305086648458	0	1165.58276643991	0	3741.8682295099	0	0.482180338868527	0.476368044716715	0	0	28.8456512977722	0	10.7014661049109
208405428	Test	WS	59.6580048622099	0	183	0	202.988571428571	390.937142857143	134.2	302.982857142857	1	1	0	1	1.01933701657459	0	0.978152021213813	1	74.3769470404984	96.8691588785047	194.109034267913	0	0	1	6.82392861177542	5.53590966700488	6.57280421083136	0	0	0	15.2824593346428	0	1.11400098842957	0	199.857942232583	0	179.405534024102	0	733.730158730159	0	1868.86688556578	0	0.33402719568208	0.328734264234047	0	0	13.0460368939555	2	13.0460368939555
208410528	Train	WS	14.4875696634337	2	201	0	167.692708333333	412.729166666667	109.041666666667	343.697916666667	0	1	0	1	1.01503759398496	0	0.98187445634869	1	61.9065155807365	85.1416430594901	146.218130311615	0	0	0	6.68884212339101	6.09956831832099	7.19423567776459	0	0	1	16.0075489613909	0	1.25209904005887	0	243.496506552882	0	194.470643904842	0	805.006802721089	0	2147.69763480176	0	0.519244560875177	0.449147826635514	0	0	13.6200461174443	0	13.6200461174443
208322164	Test	WS	33.9758700204692	2	358	0	93.8070175438596	251.824561403509	81.0233918128655	278.847953216374	0	0	0	0	1.07012622720898	0	0.958667033046538	0	56.0834645669291	53.3370078740157	164.530708661417	0	0	1	6.96883031360329	5.19103406715315	6.92967327286266	0	0	1	21.3642316104992	0	2.13032464214614	0	755.063722827189	0	354.435989655793	0	1433.91836734694	0	5105.76068509147	0	0.0161034446103297	0.645347588805	2	1	28.2367886327408	0	13.2337388943931
208411515	Test	WS	154.539370078823	1	294	0	773.97153024911	254.644128113879	11.7081850533808	176.85409252669	1	0	0	0	1.10508474576271	0	0.958203872264584	0	167.756335282651	13.6393762183236	103.11306042885	1	2	0	7.85764896253683	3.3980559418323	4.31111018253383	1	2	0	19.3654406893928	0	2.59032422688237	0	620.094806500803	0	239.38887652189	0	1178.16099773243	0	3802.60115402386	0	0.692760845050178	0.694416052176105	0	1	32.1535870265333	0	9.6168073674811
208412474	Test	PS	107.324483471676	0	218	0	88.9134615384615	3.51923076923077	165.682692307692	79.7211538461538	0	2	0	0	1.12018140589569	0	0.927725813097827	0	74.7043010752688	135.612903225806	60.5268817204301	0	0	0	6.94407763866314	7.21349638874654	5.88253430442027	0	1	0	16.6611852038584	0	3.23988600938788	1	441.653237248295	0	136.317523508099	0	872.090702947846	0	2421.67745272952	0	0.443501568803568	0.780264867335349	0	1	29.7933415487571	0	7.75760582685101
208312450	Test	PS	174.943387286986	1	299	0	28.1433566433566	1.07342657342657	63.8776223776224	43.8356643356643	0	2	0	0	1.14907872696817	0	0.907172868530012	0	39.3085714285714	57.6095238095238	30.1352380952381	0	0	0	5.65039683657076	5.82855702202752	4.46008055343724	2	0	0	19.5369714143786	0	1.17573939368806	0	428.9692237073	0	364.850600405342	0	1199.12471655329	0	3904.54421826274	0	0.661256426624598	0.0251307449821271	0	2	29.1735183178055	0	10.7249149723021
208314623	Train	PS	82.6605656222639	0	240	0	19.3144104803493	22.3580786026201	4.80786026200873	5.37117903930131	0	2	0	0	1.33537206931702	0	0.858605123151245	0	34.8109452736318	11.8756218905473	14.1791044776119	0	2	2	5.30453495397626	3.15738243464185	3.43079788022305	2	2	2	17.4820342064381	0	3.03704666352795	0	493.969923073005	0	162.648117661515	0	960.138321995465	0	2797.52849800614	0	0	0	2	2	39.2239628751593	0	6.55384064223706
208319751	Train	WS	176.129536198093	1	363	0	248.040345821326	176.636887608069	83.7089337175793	268.060518731988	1	0	0	0	1.0295358649789	0	0.973251379793847	1	102.368098159509	66.2269938650307	119.938650306748	1	0	0	7.88790275893531	3.97107111501607	7.05384239251142	1	2	1	21.5198362275113	0	1.59879564653688	0	668.516669846613	0	418.137659615646	0	1454.8820861678	0	5218.13737077851	0	0.0732674413724679	0.200539775485378	2	2	18.9511316315163	0	18.9511316315163
208332463	Test	PS	78.9857125723372	0	175	0	39.4550898203593	237.413173652695	62.6526946107784	170.814371257485	0	0	0	0	1.02164502164502	0	0.960648229747255	0	53.6336633663366	77.2904290429043	139.138613861386	0	0	0	5.72588717655002	5.14274952151759	6.45576225550964	2	0	0	14.9290598830616	0	1.34245315096326	0	204.524729260089	0	152.351483635265	0	700.18820861678	0	1742.19194930892	0	0.729467109424664	0.713351109000419	1	1	13.4519227083481	0	13.4519227083481
208333273	Train	WS	101.337402797159	0	268	0	340.16015625	468.5	45.16015625	235.32421875	1	1	0	0	1.0246679316888	0	0.97471288726776	1	116.236897274633	32.3836477987421	141.255765199161	1	0	0	7.58156478329153	4.87894135596053	5.89897640222937	1	0	0	18.4839254038503	0	1.08503962340347	0	348.983020645709	0	321.631591251061	0	1073.34240362812	0	3306.59682024192	0	0.685394659815858	0.617653103508463	0	0	15.6676651650634	0	15.6676651650634
208336801	Test	PS	61.3702209435978	0	359	0	59.8163265306122	137.163265306122	40.3002915451895	38.8454810495627	0	0	0	0	1.15589887640449	0	0.950543683855253	0	49.7527559055118	28.7543307086614	34.4992125984252	0	0	0	6.58698365636416	3.87341431976338	4.51759314526634	0	2	0	21.3954430685	0	1.8558146464688	0	707.831734204355	0	381.412947435888	0	1438.11111111111	0	5128.1707339925	0	0.484542842729874	0.578983140939439	0	0	33.1669697281302	0	11.2507774472641
208340321	Train	PS	123.703836125208	0	160	0	24.1111111111111	3.90196078431373	48.7124183006536	3.6078431372549	0	2	0	2	1.27355623100304	0	0.900452727860034	0	36.9622641509434	34.788679245283	5.95849056603774	0	0	2	5.55174131551695	6.01325735318075	1.98491455003433	2	0	2	14.2895956530211	0	2.66346277189849	0	252.628307260419	0	94.8495732419598	0	641.489795918367	0	1527.77163320208	0	0.0430649199821477	0.497744640510011	2	0	28.2521861700201	0	6.1031237109912
208341286	Train	PS	79.6909512388171	0	209	0	65.43	0.215	156.28	10.27	0	2	0	0	1.07305389221557	0	0.958764349480974	0	59.9424657534247	126.156164383562	17.4	0	0	0	6.37949525200887	6.77379067283373	2.24709878698306	0	0	2	16.3376362450111	0	1.45373306179793	0	278.93876754787	0	191.877570152314	0	838.548752834467	0	2283.31741625287	0	0.445497946412153	0.459500143747505	0	0	18.2036207850652	0	12.0200710493959
208384294	Train	PS	113.999637025623	0	311	0	59.2794612794613	246.380471380471	25.9393939393939	80.3939393939394	0	0	0	0	1.15136876006441	0	0.891546174749974	0	51.4415584415584	33.4823747680891	62.4508348794063	0	0	0	6.59883983244661	4.57569417609607	5.62795699535099	0	2	0	19.9091376443163	0	2.6451950190407	0	680.902725425687	0	257.411162702333	0	1245.24489795918	0	4131.95867905867	0	0.735660598148949	0.304595455393346	1	0	39.1829724580848	0	8.30620328873809
208394007	Train	PS	133.465648293852	0	225	0	49.6790697674419	1.4	120.423255813953	128.93488372093	0	2	0	0	1.17491749174917	0	0.844098642426634	0	50.4961038961039	100.158441558442	64.1844155844156	0	0	0	6.40560807089741	7.02529434725701	6.00007914448521	0	1	0	16.9392217923337	0	1.82528455047004	0	348.373032704541	0	190.859574533094	0	901.439909297052	0	2544.94842600732	0	0.481149502655771	0.493289614081797	0	0	30.5710169707278	0	7.79170203366545
208396116	Train	PS	104.266940938876	0	209	0	42.66	307.535	0.12	62.445	0	0	0	0	1.06190476190476	0	0.943921167421412	0	42.5537190082645	1.50137741046832	47.4077134986226	0	2	0	6.09862575505239	0.21670913386901	4.85990269935704	0	2	0	16.3376362450111	0	1.89289320195873	0	318.294841110623	0	168.152561793375	0	838.548752834467	0	2283.31741625287	0	0	0.462449161028676	2	0	20.3350699611858	0	10.8246024252288
208397465	Train	PS	35.9884973136634	2	611	1	43.0051457975986	115.010291595197	64.9622641509434	233.622641509434	0	0	0	0	1.38561560341325	0	0.901443389439643	0	44.7268475210477	45.9859681945744	132.78671655753	0	0	0	6.52806294644946	6.47927380405527	7.64349870505465	0	0	1	27.8938526164204	1	4.27037509060113	1	2379.34486720326	1	557.174678271254	0	2444.36961451247	1	11363.8142945445	0	0.230138352051179	0.756557383496443	0	1	67.942517265272	1	9.49179433121163
208399833	Test	WS	44.147010849179	0	1638	1	25.8656429942418	48.7152911068458	38.4536148432502	36.0639795265515	0	0	0	0	1.11722413254142	0	0.834188494550886	0	35.9328010645376	27.0778443113772	30.3393213572854	0	0	0	5.6726538400205	4.71781814162757	5.53050475641027	2	0	0	45.672387373014	1	1.61511789280357	0	6423.35805856338	1	3977.02117423362	1	6553.25850340136	1	49883.8268204741	1	0.439967448355894	0.40033180442171	0	0	77.0297670453641	1	21.7652665587195
208402937	Test	PS	88.3199995532448	0	266	0	27.0748031496063	117.192913385827	45.503937007874	88.4645669291339	0	0	0	0	1.25537885874649	0	0.87394627615703	0	41.6117136659436	52.0542299349241	64.2407809110629	0	0	0	5.61016048431515	5.88942421815389	5.37160343767736	2	0	0	18.4115809955137	0	1.0094935031175	2	332.677852587384	0	329.549275512931	0	1064.95691609977	0	3267.9234195839	0	0.0158641786367195	0.353229560842334	2	0	30.6799650913167	0	9.13063922693472
208405178	Train	WS	154.857941645634	1	681	1	60.8892307692308	177.966153846154	103.073846153846	209.415384615385	0	0	0	0	1.12235031610264	0	0.822855460448145	0	59.5270049099836	87.7610474631751	160.71031096563	0	0	0	6.9583475018065	6.79802032873187	7.23271224909999	0	0	1	29.4530926006332	1	1.30180741971308	0	1546.55353012911	0	1188.00485133966	1	2725.28344671202	1	13378.004286497	1	0.481698048686398	0.588365014373131	0	0	49.8416278291557	0	14.1376401525558
208406915	Train	PS	165.78463810542	1	185	0	20.683615819209	100.915254237288	14.0790960451977	100.293785310734	0	0	0	0	1.19165580182529	0	0.881880464950833	0	36.871382636656	15.9967845659164	52.7877813504823	0	2	0	5.32947198292274	4.57268756621759	5.80387869287512	2	2	0	15.3695395798233	0	1.72514250287713	0	252.984514068064	0	146.645574870566	0	742.115646258504	0	1900.99596632937	0	0.562019125554606	0.326779208201846	0	0	26.510236291273	0	7.58158667416992
208312508	Test	PS	141.402957287269	1	167	0	41.825	0.60625	89.03125	129.66875	0	2	0	0	1.4787701317716	1	0.907653466139294	0	53.9130434782609	99.7391304347826	83.2463768115942	0	0	0	6.09660079185641	6.32515344829588	6.01890614734895	0	0	0	14.6128260942037	0	2.09632395736816	0	239.679407930038	0	114.333191245376	0	670.839002267574	0	1633.80894622419	0	0.562467932755409	0.7285112937903	0	1	31.9048288375661	0	5.60973858672988
208335075	Test	PS	54.9800004127076	0	179	0	41.6842105263158	53.2222222222222	80.7602339181286	72.374269005848	0	0	0	0	1.13573407202216	0	0.883771611331276	0	51.0196721311475	78.2262295081967	42.9147540983607	0	0	0	5.92494221158296	6.33160432259407	5.56879428563655	0	0	0	15.1067930466239	0	1.40796808607833	0	217.026177625485	0	154.141404035639	0	716.95918367347	0	1805.15900177192	0	0.490480939479295	0.35544354708632	0	0	23.3605028908315	0	8.09903636246344
208397499	Train	PS	178.263964339041	1	464	0	53.2009029345372	4.67494356659142	78.489841986456	1.86681715575621	0	2	0	2	1.33297701763763	0	0.847504759970798	0	73.9498746867168	123.345864661654	5.89974937343358	0	0	2	6.52323063068488	5.20461720083644	2.54202849196888	0	0	2	24.3151015448131	0	4.64782396638914	1	1644.18989697245	0	353.75476972933	0	1857.38548752835	0	7527.08612285231	0	0.459397663346426	0	0	2	66.8294986352485	1	7.33641556401419
208316741	Test	WS	159.464144468616	1	343	0	100.137195121951	202.103658536585	8.5609756097561	29.8475609756098	0	0	0	0	1.17066085693537	0	0.891112385902641	0	62.2458471760797	18.5415282392027	18.9302325581395	0	2	0	7.2138016432546	2.77861681083629	4.3102897371539	1	2	0	20.9223829245583	0	1.41629700293281	0	578.241801675442	0	408.277219028242	0	1375.21995464853	0	4795.4797494417	0	1	0.400652170347465	1	0	33.76848221295	0	10.6856449137564
208320994	Train	WS	0.0318368712312583	2	223	0	52.3427230046948	227.014084507042	14.0046948356808	9.13145539906103	0	0	0	0	1.03510758776897	0	0.95939727673546	0	59.6428571428571	13.8622448979592	12.2397959183673	0	2	2	6.3261343294478	2.7251390639814	3.37672251608571	0	2	2	16.8602506312667	0	1.42595646701925	0	303.629587214883	0	212.93047455339	0	893.054421768708	0	2509.52022973022	0	0.284755319949208	0.269761849904162	0	0	14.8998080222062	0	14.8998080222062
208397523	Train	PS	72.6585654710166	0	509	0	103.855967078189	306.211934156379	119.588477366255	274.847736625514	0	0	0	0	1.18235877106046	0	0.871002544111441	0	68.3605292171996	96.2039691289967	202.117971334068	0	0	1	7.29322172135587	6.84650498981249	7.87997902035621	1	0	1	25.4678544467442	0	1.56185154444947	0	1095.20603939064	0	701.222880806311	0	2037.67346938776	0	8649.19522139326	0	0.500281177879023	0.484203031125953	0	0	43.2161523679342	0	12.2363926051086
208405354	Test	PS	81.6865372754843	0	193	0	31.7567567567568	34.2594594594595	66.1405405405405	52.9783783783784	0	0	0	0	1.25316455696203	0	0.895168275537697	0	42.2260061919505	60.3560371517028	43.3777089783282	0	0	0	5.79902115404336	6.52604396365948	5.08187305199785	2	0	0	15.7130353916335	0	3.01398546250029	0	357.313742408559	0	118.551913024871	0	775.657596371882	0	2031.32254393012	0	0.522096590511001	0.581806065202562	0	0	33.7678461500113	0	6.13058714009629
208405429	Train	WS	66.4370166385536	0	222	0	48.9339622641509	265.070754716981	4.60377358490566	46.8537735849057	0	0	0	0	1.1140642303433	0	0.928676296693847	0	46.1631578947368	8.48947368421053	34.7315789473684	0	2	0	6.26682585403827	1.30318775482985	4.01580197109266	0	2	0	16.8206260156617	0	2.93134981361057	0	432.274050884295	0	147.465870117992	0	888.861678004535	0	2491.86831089464	0	0.701119188513268	0.380313405454626	0	0	27.9832517135936	0	8.45605716634883
208410529	Train	WS	73.6026061616539	0	236	0	33.8141592920354	201.676991150442	22.5840707964602	43.9336283185841	0	0	0	0	1.05163329820864	0	0.944734912114301	0	46.1601941747573	35.6553398058252	27.7961165048544	0	0	0	5.96901607481966	4.5078466230245	3.69559126166721	0	2	2	17.3671455519886	0	1.69992957798601	0	362.326145892208	0	213.14185633588	0	947.560090702948	0	2742.73566908227	0	1	0.426282337628461	1	0	23.0586320036254	0	10.7847731154811
208322165	Test	WS	105.954638582033	0	230	0	73.5727272727273	352.336363636364	37.6727272727273	162.872727272727	0	1	0	0	1.22961373390558	0	0.855388546212805	0	52.2704081632653	35.9132653061224	92.6530612244898	0	0	0	6.81857090658354	4.05050389876824	6.79326599871357	0	2	0	17.135057451953	0	2.24621469069646	0	400.019537422809	0	178.0860658955	0	922.403628117914	0	2634.23986028172	0	0.643301966485392	0.681557230390615	0	1	33.2848934053738	0	7.33748254166283
208411516	Test	WS	52.9883491975237	0	572	0	533.291208791209	108.824175824176	26.5897435897436	213.849816849817	1	0	0	0	1.6916961130742	1	0.868796207343932	0	171.345580933466	20.5014895729891	88.5114200595829	1	2	0	8.73371117019846	5.22347766606686	7.0964064372778	1	0	1	26.994205258589	1	1.37060181677339	0	1221.70447890247	0	891.36353385154	0	2289.2380952381	0	10299.3605047731	0	0.291589731172108	0.145176029762994	0	2	66.046471083212	1	8.98266376537999
208412475	Test	PS	76.8539402333611	0	225	0	96.4558139534884	182.920930232558	123.893023255814	460.046511627907	0	0	0	1	1.10491071428571	0	0.957666746182948	0	65.0716112531969	82.2890025575448	316.590792838875	0	0	1	6.81590109140266	5.89839248746123	6.59248432979556	0	0	0	16.9392217923337	0	2.5855292347592	0	414.623550878625	0	160.363126165634	0	901.439909297052	0	2544.94842600732	0	0.672747095897388	0.692518943687415	0	1	25.2218199996806	0	9.30914782504293
208312451	Test	PS	59.6637472004974	0	251	0	145.054166666667	127.520833333333	330.045833333333	329.408333333333	0	0	1	1	1.70399221032132	1	0.732749477338308	2	126.532846715328	293.574209245742	219.126520681265	1	1	1	7.21804346006182	7.46682604836321	6.53942055607682	1	1	0	17.8969838154131	0	2.13544998350246	0	444.409275656271	0	208.110365070397	0	1006.25850340136	0	3001.49869158266	0	0.777998574927423	0.336098750884821	1	0	54.5806896727772	0	4.93071344419159
208314624	Test	PS	139.877845559831	0	395	0	18.7480106100796	56.236074270557	13.3872679045093	10.5225464190981	0	0	0	0	1.64508094645081	1	0.721452661798619	2	34.2716417910448	25.2059701492537	20.8507462686567	0	0	0	5.32120608424892	4.57546184782734	4.21561401129297	2	2	0	22.4308070512421	0	1.96066669130098	0	838.369482525525	0	427.594086361121	0	1580.66439909297	0	5909.26302480367	0	0	0	2	2	63.199633531036	0	6.6590046779643
208319752	Test	WS	139.581605398255	0	290	0	202.703971119134	201.873646209386	22.8916967509025	97.7942238267148	1	0	0	0	1.10204081632653	0	0.963719144687934	0	74.4811881188119	19.1980198019802	45.2811881188119	0	2	0	7.51064234646628	4.69807168387649	6.19593070612058	1	0	0	19.2271143423267	0	2.38385885527707	0	582.212429667745	0	244.231082884342	0	1161.39002267574	0	3721.69646033729	0	0.534341266140154	0.014924484798791	0	2	29.5384707526606	0	10.4327224400711
208332464	Train	PS	173.004687619189	1	297	0	123.426056338028	2.40845070422535	23.3591549295775	28.8169014084507	0	2	0	0	1.0690537084399	0	0.95000398461136	0	70.7642585551331	28.8326996197719	24.4296577946768	0	0	0	7.11026251407182	4.60460863043213	4.33768239607708	1	0	0	19.4685404811327	0	1.90891593676662	0	540.869463108846	0	283.338544506568	0	1190.73922902494	0	3863.65914712415	0	0.0553946462383215	0.55388556060725	2	0	24.590542766543	0	12.4999488677044
208333274	Train	PS	175.881268960078	1	680	1	293.420647149461	68.3975346687211	24.2958397534669	41.9645608628659	1	0	0	0	1.14617691154423	0	0.895235519739753	0	113.137030995106	22.1566068515498	29.1353996737357	1	0	0	8.49793870409418	3.29452272162621	4.99418997852206	1	2	0	29.4304276549135	1	1.73402540686524	0	1780.80482562716	0	1026.97735487422	1	2721.09070294785	1	13347.1438459274	1	0.135174252069811	0.359216518578274	2	0	48.5054357493396	0	14.4136427572503
208336802	Train	PS	34.837014020796	2	466	0	160.469662921348	201.559550561798	144.442696629213	272.570786516854	0	0	0	0	1.27360515021459	0	0.801587284224222	0	92.0573870573871	120.015873015873	128.445665445665	0	0	0	7.72345729230381	5.21437218104501	6.90243440774135	1	0	0	24.3699270970456	0	1.50785072449581	0	942.845953247209	0	625.291308967254	0	1865.77097505669	0	7578.11710698586	0	0.346936765854819	0.378054543699849	0	0	49.5054384839874	0	9.8666866405813
208340322	Test	PS	70.1068229869148	0	170	0	31.3128834355828	58.8282208588957	59.7177914110429	92.8527607361963	0	0	0	0	1.17261055634807	0	0.896532412781813	0	36.063829787234	42.5602836879433	58.6808510638298	0	0	0	5.81522137282164	6.26849379819499	6.23671455983674	2	0	0	14.7491851242892	0	3.75910745642827	1	330.023850659891	0	87.7931409211335	0	683.417233560091	0	1679.97454915123	0	0.748539055819486	0.76848704998551	1	1	30.6147724190187	0	6.00019440463601
208341287	Test	WS	159.479503800231	1	274	0	110.706106870229	468.43893129771	213.610687022901	479.412213740458	0	1	0	1	1.26459854014599	0	0.881889375999323	0	80.322105263158	164.406315789474	354.284210526316	0	1	1	7.09856440227962	7.0930639437507	7.50766559359368	1	1	1	18.6992793732093	0	2.39586711818708	0	536.914151636726	0	224.100137925429	0	1098.49886621315	0	3423.5228650789	0	0.213528429219234	0.761176719810338	0	1	34.6909639935038	0	8.27889786803234
208384295	Test	WS	135.862172258113	0	281	0	64.9888475836431	325.527881040892	92.3159851301115	246.442379182156	0	0	0	0	1.13074204946996	0	0.93286636704064	0	55.7209775967413	76.7230142566191	167.798370672098	0	0	1	6.73718582008462	6.56669129843372	6.67239214492576	0	0	0	18.9474323223473	0	1.92398357561048	0	500.55367075042	0	260.165251458342	0	1127.84807256236	0	3561.63750412753	0	0.175273137400969	0.696335572911052	2	1	29.7527019938456	0	9.97007335254972
208394008	Test	PS	39.1912862289451	2	277	0	40.8377358490566	277.935849056604	13.8641509433962	61.4452830188679	0	0	0	0	1.11091073038774	0	0.919381194219139	0	46.0431211498973	19.2135523613963	44.7371663244353	0	2	0	6.19413096944969	3.70449395127695	4.16983031218409	0	2	0	18.8060315975606	0	1.41452687088123	0	419.658440365264	0	296.677602245776	0	1111.07709750567	0	3482.49183383625	0	0.0223308105379726	0.398996355126727	2	0	24.4095151944956	0	11.9055847622786
208396117	Test	WS	105.082465124563	0	192	0	414.858695652174	551.679347826087	88.7391304347826	463.505434782609	1	1	0	1	1.02624671916011	0	0.97063790018418	1	140.331360946746	55.3313609467456	249.248520710059	1	0	1	7.25038444243999	6.12109331146329	7.12261392611204	1	0	1	15.6705101840481	0	1.14049037022697	0	218.018875977336	0	191.162399673702	0	771.46485260771	0	2014.87463823738	0	0.293001258160737	0.328816185242334	0	0	13.40800822242	0	13.40800822242
208397466	Train	PS	96.1264196648483	0	236	0	24.4690265486726	109.699115044248	39.9070796460177	97.8982300884956	0	0	0	0	1.16474291710388	0	0.84142875292638	0	41.2128712871287	38.7029702970297	74.3663366336634	0	0	0	5.59696333256872	5.51145811266312	6.29593163703556	2	0	0	17.3671455519886	0	2.46650599537239	0	436.440753464142	0	176.946966390101	0	947.560090702948	0	2742.73566908227	0	0.00528787280282512	0.464750877313845	2	0	34.1135974369861	0	7.32055013883573
208399834	Test	PS	72.8966569628252	0	418	0	76.9649122807018	232.185463659148	21.0325814536341	91.3533834586466	0	0	0	0	1.02993280390959	0	0.960946076646454	0	52.48	20.976	55.0133333333333	0	2	0	6.83920161324789	4.38308427954252	6.95067198852074	0	2	1	23.0760075480623	0	1.6232986734564	0	830.577401981727	0	511.660248088062	0	1672.90476190476	0	6433.99381881727	0	0.743900879569302	0.579990469553358	1	0	26.3602375592674	0	16.2733774840762
208402938	Test	PS	15.5753974224329	2	167	0	40.3	298.83125	71.1625	152.0875	0	0	0	0	1.05059523809524	0	0.9573356130381	0	49.0276816608997	54.522491349481	87.5121107266436	0	0	0	6.13960444511417	6.36874469283105	6.31417842133934	0	0	0	14.6128260942037	0	1.57480281871304	0	207.737363816078	0	131.913253740456	0	670.839002267574	0	1633.80894622419	0	0.0441444169084332	0.711014925746668	2	1	15.782837835104	0	11.1573875329042
208405179	Test	PS	128.952469754948	0	853	1	34.2714987714988	308.493857493857	57.1523341523342	136.357493857494	0	0	0	0	1.44743855493041	0	0.763349786421524	2	41.6503957783641	43.5145118733509	96.2414248021108	0	0	0	6.23508801134265	5.60415805102543	5.53385618970227	0	0	0	32.9599411007119	1	1.65045183860398	0	2440.39196081443	1	1478.62052301909	1	3412.89342403628	1	18748.1277065405	1	0.710895900055549	0.319503196008098	0	0	84.2057078563602	1	10.5091567217172
208406916	Test	PS	92.7916272037673	0	169	0	39.3827160493827	346.543209876543	51.0432098765432	47.7222222222222	0	1	0	0	1.11014492753623	0	0.86842522140465	0	49.0842105263158	59.2877192982456	41.4140350877193	0	0	0	6.12724057072103	4.94885862993238	6.08554373428789	0	0	0	14.7038726205099	0	1.87752378778872	0	231.093003063205	0	123.08392818574	0	679.224489795919	0	1664.53839644834	0	0.0628265314004559	0.00816029847115805	2	2	24.9309746400248	0	7.2525072701992
208335076	Test	PS	66.6602208428022	0	325	0	181.72347266881	441.691318327974	74.4212218649518	128.665594855305	1	1	0	0	1.04375	0	0.965428350192047	0	87.9363166953528	67.4440619621343	109.784853700516	0	0	0	7.41846187783778	4.18564207084007	3.68504966402718	1	2	2	20.3729734404562	0	1.53638211301901	0	556.047324129655	0	361.919941281413	0	1303.9433106576	0	4427.53373931463	0	0.561122630638902	0.681758161146807	0	1	18.2892934361713	0	18.2892934361713
208397500	Train	PS	1.79898774008995	2	150	0	133.291666666667	5.92361111111111	276.1875	2.57638888888889	0	2	1	2	1.25363489499192	0	0.919461210905278	0	141.930612244898	294.697959183673	6.84489795918367	1	1	2	6.56718897700626	6.85388489725052	2.87570034372849	0	0	2	13.8629440528877	2	4.90072043613459	1	312.892571777667	0	63.8462397223496	0	603.755102040817	0	1394.97053353956	0	0.156034963734424	0	2	2	32.1729947535607	0	5.0417058038548
208316742	Test	PS	148.302768766583	1	290	0	77.7039711191336	5.24548736462094	125.801444043321	36.2202166064982	0	2	0	0	1.02626970227671	0	0.970792885293868	1	57.406976744186	78.4883720930233	27.1937984496124	0	0	0	6.73141648946163	7.04503926695621	5.25230265859573	0	1	0	19.2271143423267	0	1.35660586849819	0	439.205782917824	0	323.753415134522	0	1161.39002267574	0	3721.69646033729	0	0.727622205168505	0.565875535595687	1	0	16.9035125838972	0	16.9035125838972
208320995	Train	WS	84.3031560171296	0	249	0	250.710084033613	200.705882352941	35.1848739495798	22.7016806722689	1	0	0	0	1.0761421319797	0	0.951059850057604	0	136.48623853211	20.7614678899083	22.6100917431193	1	2	0	7.36371008266656	2.74610593028668	5.23854452375583	1	2	0	17.8222570430464	0	2.26930346715139	0	452.411123384013	0	199.361226884263	0	997.873015873016	0	2964.05823086813	0	0.0784674497187331	0.685988313610687	2	1	25.5338292279432	0	10.108777092446
208405355	Test	WS	140.277529370483	0	187	0	71.2513966480447	322.575418994413	42.2234636871508	194.988826815642	0	0	0	0	1.0439414114514	0	0.959112538935412	0	61.6871165644172	40.4969325153374	122.435582822086	0	0	0	6.57449647017117	3.37578802561907	6.37345327725675	0	2	0	15.456129220361	0	1.05692363386714	2	201.383044178352	0	190.536986519565	0	750.501133786848	0	1933.30708397283	0	0.457705569896325	0.451493092429732	0	0	13.5761316315163	0	13.5761316315163
208405430	Test	WS	85.2984730379376	0	199	0	69.6052631578947	260.494736842105	56.3	200.147368421053	0	0	0	0	1.03656998738966	0	0.971645162988595	1	50.9479768786127	45.5433526011561	116.115606936416	0	0	0	6.41805460890579	6.09112061415998	7.11788559264697	0	0	1	15.923958056042	0	1.55173611784053	0	266.84611618388	0	171.966169451051	0	796.621315192744	0	2114.22740161304	0	0.251751785662509	0.647725502711037	0	1	17.8733242157864	0	11.6264249617456
208410530	Test	WS	103.13519986098	0	580	0	115.787003610108	275.099277978339	136.960288808664	72.6787003610108	0	0	0	0	1.29009943795936	0	0.853276334351977	0	72.716796875	75.119140625	59.01953125	0	0	0	7.43824400025902	3.52534139687815	5.10714329905825	1	2	0	27.1912458682166	1	3.125341553434	1	1885.53648598238	1	603.305735947685	0	2322.78004535147	0	10526.5472184899	0	0.0406936908286956	0.551351769728364	2	0	60.3226899904788	0	10.0478529804263
208322166	Test	PS	101.742968837895	0	458	0	75.3180778032037	206.320366132723	137.434782608696	160.0823798627	0	0	0	0	1.27753303964758	0	0.851885672803971	0	52.6650124069479	90.9801488833747	94.1091811414392	0	0	0	7.11591695428456	7.26045309846041	6.80489889692114	1	1	0	24.1498781030535	0	1.93023822548724	0	1038.12383359657	0	537.821611803655	0	1832.22902494331	0	7374.68460154292	0	0.4408964520107	0.667546204071636	0	1	48.0775983855204	0	9.89809044573408
208411517	Train	WS	120.750002736555	0	499	0	947.125786163522	485.880503144654	53.2138364779874	282.683438155136	1	1	0	0	1.28419989904089	0	0.880951962739813	0	292.408833522084	34.4518686296716	193.040770101925	1	0	1	8.67190323900793	5.82634825384098	7.14549409878583	1	0	1	25.2309390234926	0	3.30729465505433	1	1549.65693260383	0	468.557263331703	0	1999.9387755102	0	8410.0555492694	0	0.212393725601312	0.363087950880896	0	0	51.2553700935448	0	10.1279941273308
208412476	Train	PS	85.3273174626972	0	330	0	81.1873015873016	211.361904761905	121.68253968254	278.27619047619	0	0	0	0	1.10841546626232	0	0.925527106675199	0	63.8641114982578	87.4947735191638	193.292682926829	0	0	1	6.8681449269978	5.78450978600471	6.42711420564403	0	0	0	20.5035707613825	0	2.5168739829928	0	725.467759675677	0	288.24159039263	0	1320.71428571429	0	4513.22646878528	0	0.524164519642	0.178860923620236	0	2	39.3391481335163	0	8.78614129837951
208312452	Test	WS	55.2250221441613	0	1359	1	41.195065535852	147.631457208944	91.9699306090979	120.186584425598	0	0	0	0	1.50807966929726	1	0.803622604868639	0	43.721071863581	79.2525375558262	74.6370280146163	0	0	0	6.1254942004791	6.50350289877631	6.39127885498469	0	0	0	41.6048741388774	1	2.35432362489552	0	5862.25350365376	1	2489.99476608231	1	5437.98866213152	1	37707.8056427707	1	0.022286754741141	0.462148349544896	2	0	98.408413989552	1	14.171668234648
208314625	Train	PS	126.70031238461	0	323	0	15.5339805825243	18.9935275080906	11.2653721682848	10.6019417475728	0	2	0	0	1.15443425076453	0	0.724813648310882	2	30.7765765765766	20.1099099099099	19.1981981981982	0	2	0	4.93440180131267	4.51308728464147	4.62770995147477	2	2	0	20.3073598290076	0	1.55055935693344	0	553.227127519152	0	356.791969972228	0	1295.55782312925	0	4384.89314892859	0	0	0	2	2	43.68727516953	0	7.84568965198697
208319753	Train	WS	86.6644754149492	0	310	0	48.9662162162162	245.891891891892	2.29391891891892	6.26689189189189	0	0	0	0	1.0530612244898	0	0.950815338502073	0	40.2958257713249	4.88747731397459	6.92014519056261	0	2	2	6.40430495450884	1.62985153922615	1.69490212540247	0	2	2	19.8755923169591	0	1.14697709856023	0	446.104383040511	0	388.939224331935	0	1241.05215419501	0	4111.10777681065	0	0.456308657079509	0.431250970735392	0	0	17.7334741883385	0	17.7334741883385
208332465	Test	PS	117.192466575088	0	251	0	48.7583333333333	27.6916666666667	122.170833333333	82.6708333333333	0	0	0	0	1.55854126679463	1	0.769259568376946	2	56.5533980582524	120.203883495146	73.6796116504854	0	0	0	6.44347398587731	7.03785549132071	4.0370785643524	0	1	0	17.8969838154131	0	2.7741591520782	0	506.52874868922	0	182.588208145797	0	1006.25850340136	0	3001.49869158266	0	0.508326188045969	0.776594132001201	0	1	50.4659988855592	0	5.41062187753222
208333275	Train	WS	21.0281948590271	2	375	0	150.335195530726	210.784916201117	70.6005586592179	115.812849162011	0	0	0	0	1.2271818787475	0	0.883654744105593	0	81.310502283105	72.7442922374429	79.9345509893455	0	0	0	7.48716325496984	4.20758143481341	6.2441366136906	1	2	0	21.8582675652256	0	2.35986629416884	0	851.118026818008	0	360.663665107255	0	1501.0022675737	0	5468.21819677271	0	0.771146150628046	0.67206553863733	1	1	39.8195205191932	0	9.87786314972903
208336803	Train	PS	145.348922181696	1	503	0	123.2125	250.325	4.23958333333333	50.0520833333333	0	0	0	0	1.27508736894658	0	0.906119768237333	0	63.6202247191011	6.44494382022472	27.9730337078652	0	2	0	7.55163719262736	2.3512645561368	4.21846824558818	1	2	0	25.310157237329	0	2.08838381621784	0	1243.04990866844	0	595.221002487783	0	2012.51700680272	0	8489.5203141626	0	0.539086186148147	0.421453176432051	0	0	47.903124967988	0	10.9570953946759
208341288	Train	PS	142.270609608149	1	328	0	33.6996805111821	166.814696485623	68.5846645367412	37.258785942492	0	0	0	0	1.57689422355589	1	0.76685637478891	2	39.748643761302	73.1555153707052	28.9457504520796	0	0	0	5.9877051290011	5.54723089733189	4.0861828697818	0	0	0	20.4383764126772	0	2.23822414869086	0	677.625663143235	0	302.751475333505	0	1312.32879818594	0	4470.31165908675	0	0.78378287693384	0.656513175174588	1	1	55.1768785888995	0	6.33069455514437
208384296	Train	PS	87.1765814702954	0	256	0	37.7714285714286	245.004081632653	69.0204081632653	77.3102040816326	0	0	0	0	1.13424124513619	0	0.940504162633806	0	51.1883408071749	61.3273542600897	67.5381165919283	0	0	0	6.15933781174989	6.3664036919961	6.36825389314042	0	0	0	18.0824497411445	0	2.39240359768285	0	485.163254186252	0	202.793230480072	0	1027.22222222222	0	3095.78236772001	0	0.539884375381522	0.490314631650749	0	0	28.3481056655451	0	9.50270857694337
208394009	Train	PS	110.486376573604	0	529	0	19.6495049504951	119.463366336634	32.1049504950495	84.5425742574257	0	0	0	0	1.14053537284895	0	0.896045363585336	0	35.0443037974684	25.7405063291139	56.6350210970464	0	0	0	5.29961238654361	5.32799287759658	6.09089028935784	2	0	0	25.9609101176674	0	1.77023814562814	0	1235.02134895495	0	697.658307728263	0	2117.33560090703	0	9161.32653734744	0	0.38378947992316	0.633796181051236	0	0	38.4078133076064	0	14.2731699608883
208396118	Train	PS	90.5783428453534	0	216	0	27.8888888888889	124.463768115942	23.487922705314	85.9661835748792	0	0	0	0	1.09049255441008	0	0.917140890506522	0	38.4739726027397	18.9178082191781	48.9671232876712	0	2	0	5.69593971603964	3.71185319527364	5.34083979556103	2	2	0	16.6210860236899	0	4.16727851029596	1	497.282678299174	0	119.330320032739	0	867.897959183674	0	2404.23443989612	0	0.321394380621407	0.282377296296153	0	0	34.1959988663252	0	6.68986399627978
208397467	Test	PS	95.0681261320065	0	211	0	42.9851485148515	110.70297029703	83.0346534653465	75.4851485148515	0	0	0	0	1.25435540069686	0	0.912926795985698	0	50.3613445378151	61.9915966386555	68.4397759103641	0	0	0	6.2136386193396	6.62248686935536	4.3691223017441	0	0	0	16.4191212205478	0	3.22994083856043	1	422.032492102895	0	130.662607520388	0	846.934240362812	0	2317.65265972492	0	0.78991656142232	0.353143024972475	1	0	32.9666585296016	0	6.84394578864983
208399835	Test	WS	150.051633892107	1	426	0	392.538083538084	254.039312039312	110.80343980344	318.2457002457	1	0	0	1	1.12522255192878	0	0.89829733458761	0	157.476315789474	78.1473684210526	174.942105263158	1	0	1	8.20622217708836	5.4698416754733	6.93259236892472	1	0	1	23.3061978598226	0	1.23470653413488	0	746.268374652082	0	604.409512722768	0	1706.44671201814	0	6628.46411792308	0	0.511382686802757	0.426184512858907	0	0	32.9954328242865	0	13.3821044268707
208402939	Test	PS	103.224685964251	0	198	0	17.6613756613757	2.7989417989418	37.5079365079365	13.4074074074074	0	2	0	0	1.10275689223058	0	0.885353329861747	0	32.2581602373887	31.2017804154303	18.2462908011869	0	0	0	5.12972899742874	5.72422769738402	3.84352018749806	2	0	2	15.881997619324	0	2.18837439167378	0	314.394593227424	0	143.665816244066	0	792.428571428572	0	2097.55811415215	0	0.73778849125427	0.685660827968464	1	1	27.2933596875449	0	7.66168392722726
208405180	Test	PS	102.124578911834	0	265	0	28.5454545454545	0.758893280632411	71.9762845849802	46.4268774703557	0	2	0	0	1.1711880261927	0	0.873351337973452	0	40.5604395604396	63.3956043956044	34.8021978021978	0	0	0	5.70636408669504	6.76767520913311	5.52246973644262	2	0	0	18.3753019829332	0	2.18792494363499	0	486.876196102729	0	222.528746938567	0	1060.7641723356	0	3248.64366655714	0	0.444067072054464	0.305824705424793	0	0	32.5203645896607	0	8.61391611928073
208406917	Test	PS	92.651115352018	0	244	0	19.793991416309	218.824034334764	5.54935622317597	56.068669527897	0	0	0	0	1.1340206185567	0	0.901126148031328	0	35.4517647058824	8.92941176470588	39.3858823529412	0	2	0	5.2321329884517	2.70720491934185	6.40300161041184	2	2	0	17.6340547565374	0	1.81852445519923	0	392.297016127427	0	215.722705848598	0	976.909297052154	0	2871.14533939802	0	0.368253111213805	0.479563614745089	0	0	26.7910240395353	0	9.48769596592684
208335077	Test	PS	65.3772475484647	0	210	0	34.1492537313433	175.059701492537	25.0248756218905	62.6517412935323	0	0	0	0	1.08784596871239	0	0.889039920179446	0	44.0630136986301	22.8575342465753	39.7232876712329	0	0	0	5.97557106769619	4.62159551677266	6.44609237825626	0	0	0	16.3784294077506	0	1.23610155544054	0	259.144927872491	0	209.646955569224	0	842.74149659864	0	2300.46368517049	0	0.707989989310691	0.477745706988583	0	0	24.6292235776969	0	8.84155477190497
208397501	Train	PS	0.329125212230763	2	211	0	109.321782178218	14.3861386138614	195.831683168317	2.92574257425743	0	2	0	2	1.20554272517321	0	0.90229809122064	0	96.0342857142857	191.405714285714	7.76	1	1	2	6.96314401744042	6.90908617319016	3.0697740370349	0	0	2	16.4191212205478	0	5.24418838874247	1	537.75907350771	0	102.543813006813	0	846.934240362812	0	2317.65265972492	0	0.063500815942529	0	2	2	39.3789020315333	0	5.76278780079008
208316743	Train	WS	92.6782329691746	0	470	0	228.512249443207	148.890868596882	122.977728285078	109.329621380846	1	0	0	0	1.28326180257511	0	0.907838320101447	0	118.546441495778	117.390832328106	53.3305186972256	1	0	0	8.00836376398282	4.80130339508201	6.8134238884386	1	0	0	24.4792098295023	0	2.6765671753302	0	1273.15164558701	0	475.665866831812	0	1882.54195011338	0	7680.5232349443	0	0.624871242387698	0.387966116105991	0	0	49.943246918403	0	9.7801940935901
208320996	Train	WS	136.022271201877	0	250	0	76.418410041841	274.652719665272	44.8326359832636	0.711297071129707	0	0	0	2	1.10393541876892	0	0.921225666333689	0	73.3917995444191	55.8291571753986	2.96810933940774	0	0	2	6.79071870238087	3.85246625807405	0.998500155996595	0	2	2	17.859659512398	0	1.28927473543508	0	343.155637465207	0	266.161763690657	0	1002.06575963719	0	2982.75887935877	0	0.0301843580644252	0	2	2	23.0551558477298	0	11.2637740819694
208405356	Test	WS	15.3881751819737	2	530	0	16.9150197628459	120.017786561265	23.9486166007905	39.6916996047431	0	0	0	0	1.15929624346172	0	0.894010727042081	0	32.9894514767932	21.1751054852321	33.7742616033755	0	2	0	5.1899604771246	4.51976028037739	4.81470362526084	2	2	0	25.9866012769653	0	1.18313369252954	0	1012.66135476417	0	855.914560762023	0	2121.5283446712	0	9188.55186512514	0	0.0465527010093581	0.472289338113895	2	0	38.1467337385971	0	14.4464205580414
208405431	Train	PS	63.432608420083	0	157	0	28.5133333333333	3.84666666666667	65.3266666666667	27.7266666666667	0	2	0	0	1.14241001564945	0	0.931665921681368	0	40.5037593984962	39.3984962406015	23.8571428571429	0	0	0	5.6550294843889	6.20859990065368	4.24542019047008	2	0	0	14.148808025969	2	1.59815470166078	0	189.962487281566	0	118.863641350965	0	628.91156462585	0	1483.05816553382	0	0.454670709912576	0.49838529905939	0	0	20.3864870721319	0	8.2136615047588
208410531	Test	WS	43.1458967961697	0	467	0	67.8834080717489	202.72197309417	49.3026905829596	140.966367713004	0	0	0	0	1.20194384449244	0	0.882951291662082	0	51.4626506024096	33.910843373494	71.578313253012	0	0	0	6.95081111415862	5.89222480654033	7.59689556363729	0	0	1	24.3972936717515	0	1.94370087859814	0	1074.08475870176	0	552.597763641711	0	1869.96371882086	0	7603.67566726553	0	0.350159772127249	0.414048813530006	0	0	41.6202987668853	0	11.6604182353703
208322167	Train	WS	23.3003973461875	2	222	0	29.8066037735849	141.858490566038	1.4622641509434	2.79716981132075	0	0	0	2	1.4640088593577	1	0.828685264202454	0	41.2972972972973	4.72972972972973	7.44864864864865	0	2	2	5.77638166323114	1.77837508993677	2.42442683613266	2	2	2	16.8206260156617	0	2.96578585289966	0	434.805707680562	0	146.607249898185	0	888.861678004535	0	2491.86831089464	0	0	1	2	1	40.0443075613151	0	5.90915389979353
208411518	Train	WS	27.3609492903018	2	271	0	496.571428571429	315.3861003861	85.7374517374517	320.833976833977	1	0	0	1	1.1007326007326	0	0.952604147105578	0	159.847457627119	37.6864406779661	110.39406779661	1	0	0	7.62283492855185	6.83319492109042	7.62677141507175	1	0	1	18.5919142023143	0	2.38187537525314	0	526.175610720394	0	220.908119789632	0	1085.92063492064	0	3364.89054582786	0	0.0432408654982965	0.302666625922236	2	0	28.7435090465372	0	9.95545677604855
208412477	Test	PS	87.8233962021773	0	237	0	52.7312775330396	213.189427312775	23.4361233480176	127.387665198238	0	0	0	0	1.16025641025641	0	0.947892263688883	0	48.4117647058824	23.4166666666667	95.2352941176471	0	0	0	6.44460527594137	3.83018489290361	6.2847448364987	0	2	0	17.4055260309572	0	4.3073693297962	1	580.585776296353	0	134.788946998381	0	951.75283446712	0	2760.9597892258	0	0.487559035683477	0.503993540341404	0	0	35.2063647475687	0	6.96679455441421
208312453	Train	PS	19.0346819793206	2	489	0	29.96573875803	3.49678800856531	67.7109207708779	16.9036402569593	0	2	0	0	1.71172069825436	1	0.790202080438931	2	38.5338164251208	50.6111111111111	20.6183574879227	0	0	0	6.0704894614288	6.91592365607435	3.69556624443166	0	0	2	24.9650629100647	0	3.25730679450845	1	1489.79394168541	0	457.369856654915	0	1958.01133786848	0	8146.97937141776	0	0.785308376474215	0.76247105611263	1	1	77.5237961874332	1	6.77731520883668
208314626	Test	PS	93.3373973117204	0	1300	1	23.0805801772764	21.6373892022562	5.95729250604351	6.96776792908944	0	2	0	0	1.14861954180537	0	0.774908042690696	2	38.6412213740458	13.3061916878711	15.6547921967769	0	2	2	5.47985628427625	3.3001043487124	3.82601843332538	2	2	2	40.696786259495	1	2.01863780017618	0	5080.52301843568	1	2516.80763036949	1	5203.19501133787	1	35292.219207148	1	0	0	2	2	84.1856637954033	1	15.8966662480581
208319754	Train	WS	0.349385350208721	2	491	0	164.027718550107	109.609808102345	26.9360341151386	69.9040511727079	0	0	0	0	1.15637860082305	0	0.903073746424172	0	72.4994285714286	20.1085714285714	34.2457142857143	0	2	0	7.8929748705918	3.83083623558909	5.82793174336343	1	2	0	25.0184641751693	0	1.75183511809873	0	1099.5815105385	0	627.674088262303	0	1966.39682539683	0	8199.3714217262	0	0.0738585190479018	0.363241102800195	2	0	41.2229415385887	0	12.3576423305473
208332466	Train	PS	137.409837265497	0	294	0	101.334519572954	6.19217081850534	16.3167259786477	10.7722419928826	0	2	0	0	1.06260575296108	0	0.95979665468211	0	63.8317214700193	19.7543520309478	8.19148936170213	0	2	2	6.78197149672034	3.27415790516695	1.64342102939815	0	2	2	19.3654406893928	0	1.99004272059215	0	543.515870740603	0	273.117689945307	0	1178.16099773243	0	3802.60115402386	0	0.730707319106921	0.114660294838698	1	2	24.9716815913382	0	12.4036078405576
208333276	Train	WS	83.4321366025385	0	596	1	528.702987697715	91.4112478031634	35.6801405975395	48.0492091388401	1	0	0	0	1.04213241616509	0	0.9483701807759	0	150.632162661738	33.4177449168207	35.2273567467653	1	0	0	8.57569749603047	4.77031715296656	6.00856686355215	1	0	0	27.5568998387224	1	1.34594019652994	0	1287.96135342556	0	956.92316549141	0	2385.67120181406	1	10956.9503927524	0	0.447353614804678	0.470491373984064	0	0	28.2951764992883	0	21.541485162034
208336804	Test	PS	63.2881188917375	0	208	0	61.0603015075377	363.572864321608	53.8894472361809	93.924623115578	0	1	0	0	1.04611650485437	0	0.970035931347505	1	52.9065934065934	48.1758241758242	90.8241758241758	0	0	0	6.28512228166428	4.30174458505918	6.08414298886719	0	2	0	16.2967409712472	0	1.66676571876707	0	296.441119564862	0	177.854101645517	0	834.356009070295	0	2266.2139596037	0	0.731450881461169	0.794100303121032	1	1	19.587978269565	0	11.0234094036327
208340324	Train	PS	59.9596003763573	0	410	0	63.0051020408163	130.017857142857	124.045918367347	138.836734693878	0	0	0	0	1.33935018050542	0	0.791227157454601	2	58.8954802259887	103.036723163842	97.1949152542373	0	0	0	6.88856352357881	6.49557775971175	5.12751059652076	0	0	0	22.8726907430155	0	2.32916373146102	0	968.8368754716	0	415.959111154404	0	1643.55555555556	0	6265.42299019787	0	0.487315682252148	0.563052840479385	0	0	55.0855709197073	0	7.90626748950677
208341289	Test	PS	83.1580064186386	0	156	0	23.2885906040268	150.087248322148	35.6577181208054	53.9194630872483	0	0	0	0	1.12025316455696	0	0.879056071304817	0	33.2748091603053	47.7251908396947	38.4427480916031	0	0	0	5.40229555331293	5.11271610609025	5.65987339882759	2	0	0	14.1015664649482	2	2.18883930858792	0	220.093842584107	0	100.552764070239	0	624.718820861678	0	1468.25232904751	0	0.561070667345935	0.0241462435181905	0	2	23.7675510236402	0	6.96804557272566
208384297	Train	PS	96.05776694044	0	364	0	23.9195402298851	136.991379310345	39.4568965517241	127.448275862069	0	0	0	0	1.46159075458872	0	0.771735898262644	2	36.7648953301127	42.6360708534622	96.0950080515298	0	0	0	5.66023471147036	5.94903988171783	5.99668044447734	2	0	0	21.5508223288412	0	2.47832783956246	0	835.929773847386	0	337.295881724415	0	1459.07482993197	0	5240.71040405802	0	0.596544594083693	0.739954130406045	0	1	56.2822344480283	0	6.84888195358595
208394010	Train	WS	60.0309861959956	0	309	0	41.9220338983051	253.115254237288	38.9559322033898	234.976271186441	0	0	0	0	1.10384300899428	0	0.926774782658673	0	44.9743119266055	33.256880733945	137.018348623853	0	0	0	6.31915803228581	5.45545397969456	6.74554515914025	0	0	0	19.8419902771771	0	2.03888469963431	0	591.767224565275	0	290.240651995384	0	1236.85941043084	0	4090.29206600062	0	0.740757336544272	0.481072055827599	1	0	27.6871875903323	0	11.5751320147023
208396119	Test	PS	95.8152074753235	0	280	0	44.3283582089552	192.402985074627	44.4925373134328	145.884328358209	0	0	0	0	1.06630336058129	0	0.917883155490035	0	46.4969574036511	30.0831643002028	88.5375253549696	0	0	0	6.3158349829615	5.24927140490573	6.11083158742237	0	0	0	18.9121812549362	0	1.99305803015917	0	506.621613108994	0	254.193106995753	0	1123.65532879819	0	3541.79554105104	0	0.510638085888622	0.591586718312041	0	0	29.550312465572	0	9.7634561600066
208397468	Test	PS	91.0053284149215	0	203	0	57.9536082474227	2.73711340206186	132.144329896907	174.087628865979	0	2	0	0	1.3168433451119	0	0.795439354090304	2	65.6906906906907	132.105105105105	127.45045045045	0	0	0	6.34384056697987	6.94465812322942	6.62508833315569	0	0	0	16.0907056194584	0	1.93709622974477	0	307.60949960695	0	158.799286727991	0	813.392290249433	0	2181.34264925678	0	0.91153849723291	0.482747629369424	1	0	38.4998043343559	0	5.7786648486383
208399836	Train	WS	106.329605337275	0	274	0	276.843511450382	362.801526717557	35.3358778625954	184.43893129771	1	1	0	0	1.05524861878453	0	0.965845624575272	0	104.847422680412	29.9938144329897	106.901030927835	1	0	0	7.56100148432602	5.69521717147837	7.42051050987106	1	0	1	18.6992793732093	0	1.775303187108	0	462.17851598736	0	260.337794323603	0	1098.49886621315	0	3423.5228650789	0	0.520389007494468	0.500183248699111	0	0	20.0068452067752	0	14.2242557510679
208402940	Train	PS	12.2552581315627	2	155	0	68.8175675675676	243.128378378378	137.743243243243	288.790540540541	0	0	0	1	1.07293354943274	0	0.96074482324809	0	56.1460674157303	80.4531835205993	217.779026217228	0	0	1	6.39770359882667	6.2550059609915	6.36625074725872	0	0	0	14.054166107421	2	1.27400843945497	0	166.226505867107	0	130.475199943118	0	620.526077097506	0	1453.49609358578	0	0.53588919967407	0.763438408631431	0	1	14.1697875404208	0	11.4103814855854
208405181	Train	PS	102.080989952053	0	242	0	37.021645021645	1.48051948051948	91.4805194805195	4.45887445887446	0	2	0	2	1.50607287449393	1	0.886691360331341	0	46.4193548387097	73.2133995037221	7.42679900744417	0	0	2	6.04364355056931	6.95734417108514	1.82558742954002	0	1	2	17.5582090082051	0	4.26176349808012	1	592.835487559746	0	139.105674875392	0	968.52380952381	0	2834.25724617368	0	0.420004226780158	0.790451011878201	0	1	45.0637902118234	0	5.74523195276445
208406918	Train	WS	142.370486207642	1	602	1	36.3860869565217	176.417391304348	58.6452173913044	127.685217391304	0	0	0	0	1.10321771834517	0	0.867196850946444	0	42.7868396663577	42.660797034291	82.8183503243744	0	0	0	6.25360231149159	6.38232471683271	6.82873348234752	0	0	0	27.7018100394832	1	1.75188760359944	0	1492.7134197998	0	852.060038973308	0	2410.82766439909	1	11130.7149995191	0	0.644235670089727	0.456429093110247	0	0	44.1962115933324	0	14.1884839587389
208335078	Train	PS	155.408376112668	1	267	0	30.2627450980392	93.8470588235294	32.6745098039216	67.7098039215686	0	0	0	0	1.13610586011342	0	0.912176985483056	0	39.9892933618844	26.5845824411135	36.7687366167024	0	0	0	5.84957105221987	5.77748704339683	6.58463465078173	2	0	0	18.4477886627295	0	1.36826367211443	0	389.598000472311	0	284.73897861386	0	1069.14965986395	0	3287.2411623332	0	0.54613478054625	0.310209818107308	0	0	27.5327428653982	0	10.0696535307539
208316744	Test	WS	27.674302912687	2	206	0	116.228426395939	309.38578680203	91.4365482233503	77.8121827411168	0	0	0	0	1.06112469437653	0	0.949690894717534	0	64.3905817174515	72.4847645429363	48.1357340720222	0	0	0	6.85992509109878	5.65214519085596	5.26263905368054	0	0	0	16.2146409982825	0	1.3260520081599	0	260.436091141229	0	196.399605399055	0	825.97052154195	0	2232.13591366115	0	0.182843203868757	0.291938519355464	2	0	14.9413167287451	0	14.3463945537626
208320997	Test	WS	123.331555319107	0	194	0	123.688172043011	305.435483870968	53.8440860215054	49.8978494623656	0	0	0	0	1.05583756345178	0	0.974377329245448	1	67.0595238095238	54.1309523809524	41.5416666666667	0	0	0	6.82521264165341	4.22853217845517	5.78236825736694	0	2	0	15.7554458207027	0	2.36413977617787	0	319.02707475265	0	134.944252436895	0	779.850340136055	0	2047.8149637117	0	0.288203765235908	0.753056042945157	0	1	19.8655776501251	0	10.3944941356481
208405357	Test	PS	21.5437008340806	2	880	1	26.0607142857143	3.5452380952381	59.4238095238095	59.3714285714286	0	2	0	0	1.13922588099365	0	0.840320730033705	0	36.0188916876574	59.2997481108312	44.9068010075567	0	0	0	5.51088368491604	6.1900241298453	6.00221539760917	2	0	0	33.4821908469571	1	1.75686402105313	0	2639.42638620013	1	1502.35098139124	1	3521.90476190476	1	19653.514563817	1	0.0850023123879787	0.391100488735435	2	0	60.2102750341186	0	15.0672776608098
208405432	Test	WS	58.8126845191044	0	306	0	107.797945205479	357.715753424658	121.174657534247	320.97602739726	0	1	0	1	1.1900826446281	0	0.920710544070938	0	64.9068901303538	87.0297951582868	208.474860335196	0	0	1	6.88552560929309	6.5138666738294	7.0679285829161	0	0	1	19.7408409848334	0	1.96010699808267	0	571.394054596826	0	291.511665003875	0	1224.28117913832	0	4028.05667968232	0	0.0190002642434276	0.219363365614148	2	0	31.8740599205112	0	9.94778349404721
208410532	Train	PS	61.9336309026545	0	313	0	54.8963210702341	122.508361204013	68.3478260869565	99.7792642140468	0	0	0	0	1.29944400317712	0	0.703530810359437	2	60.6285178236398	72.7711069418387	44.3508442776735	0	0	0	6.58781437607354	5.78910069005604	4.64586922885258	0	0	0	19.9760593041039	0	1.63612736531662	0	540.924792542752	0	330.612887486344	0	1253.63038548753	0	4173.76582098759	0	0.0140626969602381	0.104750310255235	2	2	49.327628160576	0	6.68827059491559
208322168	Train	WS	129.176291328408	0	704	1	54.6517857142857	133.595238095238	75.5863095238095	137.397321428571	0	0	0	0	1.11849710982659	0	0.930147532819794	0	41.4059561128527	45.9827586206897	69.5031347962382	0	0	0	6.57820064053742	6.40552366774105	7.07839802257687	0	0	1	29.9473819077669	1	1.36849651274533	0	1666.85302496378	0	1218.01773657421	1	2817.52380952381	1	14062.9102596726	1	0.426211105158877	0.352787853423553	0	0	39.0492474803583	0	18.5751254634718
208411519	Train	WS	23.8187597468624	2	610	1	769.914089347079	313.451890034364	30.2646048109966	247.386597938144	1	0	0	0	1.14404662781016	0	0.936556350792028	0	240.434822242479	26.8505013673655	140.170464904284	1	0	0	8.7357990326916	5.69811175825164	7.45037946804106	1	0	1	27.869919662536	1	2.00696368711635	0	1626.95591329718	0	810.655381430858	0	2440.1768707483	1	11334.5888916889	0	0.3206969768914	0.339175103058044	0	0	42.790436635638	0	14.7097273850239
208412478	Test	WS	23.5404648023829	2	264	0	134.642857142857	242.761904761905	76.9603174603175	200.68253968254	0	0	0	0	1.04990403071017	0	0.959183194435944	0	74.3304721030043	53.3261802575107	135.429184549356	0	0	0	7.29442992336779	4.98928699966873	7.30828317182282	1	0	1	18.3389512015714	0	1.37286051511939	0	383.385398821689	0	279.260270507779	0	1056.57142857143	0	3229.40197825767	0	0.498836713228534	0.576371332997507	0	0	17.2966236770648	0	15.7864588338006
208312454	Test	PS	109.824389325282	0	160	0	61.1437908496732	3.71241830065359	147.366013071895	34.0522875816993	0	2	0	0	1.16768292682927	0	0.919314819678929	0	50	99.8296296296296	27.8740740740741	0	0	0	6.34036978698611	6.74412428052115	3.43115479428633	0	0	2	14.2895956530211	0	2.01723976254154	0	219.855561815565	0	108.988314576234	0	641.489795918367	0	1527.77163320208	0	0.34224316923807	0.592375675070241	0	0	21.5646252128583	0	7.97150391598578
208314627	Train	PS	77.4381596790226	0	343	0	28.9298780487805	24.0426829268293	6.5640243902439	9.01829268292683	0	2	0	0	1.18673395818313	0	0.790856082740285	2	44.1296928327645	15.8873720136519	18.3993174061433	0	2	0	5.94286416615193	3.70334613335891	4.30012841126609	0	2	0	20.9223829245583	0	3.38148856500438	1	893.482966685768	0	264.227706085592	0	1375.21995464853	0	4795.4797494417	0	0	0	2	2	50.7221898399548	0	7.16567001944357
208319755	Train	PS	93.4056582056165	0	180	0	63.9418604651163	3.62790697674419	171.232558139535	5.08139534883721	0	2	0	0	1.21629213483146	0	0.977966194505426	1	45.5284280936455	89.5150501672241	9.04682274247492	0	0	2	6.17907427835559	6.80975835925753	2.22302702667437	0	0	2	15.1509005654415	0	6.76992653274758	1	480.071803226592	0	70.9124095962316	0	721.151927437642	0	1821.01685753071	0	0.84821863900244	0.606446305621199	1	0	37.4972753814326	0	4.9757507874307
208332467	Train	PS	93.5310863612956	0	1271	1	117.919208573784	19.5762572135202	15.4567188788129	14.4525968672712	0	2	0	0	1.84277733439745	1	0.851236359781546	0	66.4407002188184	20.4407002188184	14.3768052516411	0	2	2	7.8496049133339	3.88951918679977	3.35447865500305	1	2	2	40.2350573719067	1	2.83635512844278	0	5819.59892247932	1	2051.78782590402	1	5085.79818594104	1	34104.5636322128	1	0.473931722787068	0.038116443264517	0	2	107.41694383453	1	12.2269070152486
208333277	Train	PS	56.9050641278456	0	222	0	109.547169811321	243.235849056604	78.0424528301887	122.278301886792	0	0	0	0	1.05816554809843	0	0.954051424525582	0	58.8914728682171	57.2377260981912	70.0284237726098	0	0	0	6.9151668577578	6.09820722940161	5.68075064324653	0	0	0	16.8206260156617	0	1.48434820008338	0	307.604891227705	0	207.232299813768	0	888.861678004535	0	2491.86831089464	0	0.575250084879384	0.532223419805269	0	0	17.8863192150701	0	13.0976952276322
208336805	Test	PS	110.199377922341	0	236	0	77.2920353982301	217.946902654867	23.6150442477876	19.2035398230089	0	0	0	0	1.08746048472076	0	0.96079225255530	0	56.5121951219512	23.3560975609756	24.0292682926829	0	0	0	6.85912756634322	3.03049191330831	3.06957702139913	0	2	2	17.3671455519886	0	2.63391564417798	0	451.008928983863	0	171.231349030017	0	947.560090702948	0	2742.73566908227	0	0.627291557606306	0.88390482399827	0	1	26.510515844112	0	9.38050832261358
208340325	Train	PS	21.1502287602021	2	191	0	58.0327868852459	318.060109289618	92.7704918032787	84.1967213114754	0	0	0	0	1.09517601043025	0	0.931610238210523	0	57.9636363636364	95.0060606060606	44.3393939393939	0	0	0	6.44092222664167	6.17425417737327	6.6129656335017	0	0	0	15.6278692609704	0	1.64007464196181	0	259.316404840986	0	158.112562810434	0	767.272108843538	0	1998.47136743264	0	0.355454178159415	0.490802874284337	0	0	22.1897183221237	0	9.05778303614698
208341290	Test	PS	141.115541510758	1	247	0	97.9406779661017	9.08898305084746	244.338983050847	42.5466101694915	0	2	1	0	1.13916500994036	0	0.852804693198115	0	76.0688836104513	195.356294536817	39.6128266033254	0	1	0	6.81019495596305	6.61789875391519	4.81917920093908	0	0	0	17.7472156274632	0	1.65888446528396	0	381.942182102828	0	230.240375442572	0	989.487528344671	0	2926.77475436974	0	0.163359829218945	0.737725150107597	2	1	32.1135522462718	0	8.20895683388436
208384298	Train	PS	16.4314216690766	2	167	0	162.725	186.88125	335.3125	886.8375	0	0	1	1	1.34222222222222	0	0.895523264324198	0	107.248226950355	230.290780141844	518.822695035461	1	1	1	6.84833786044967	6.1768037608856	6.93406649232378	0	0	1	14.6128260942037	0	1.98397013493077	0	233.16807624917	0	117.52600109442	0	670.839002267574	0	1633.80894622419	0	0.379897227699273	0.479123371821771	0	0	26.6605459294728	0	6.6345744764169
208394011	Test	WS	90	0	161	0	499.441558441558	537.441558441558	59.2207792207792	502.305194805195	1	1	0	1	1.01226993865031	2	0.984984307988484	1	185.286738351254	39.2150537634409	198.132616487455	1	0	1	7.11412566404854	5.76672442503982	7.08496835888181	1	0	1	14.3362176224139	0	1.17599824270397	0	169.514154594709	0	144.144904676851	0	645.68253968254	0	1542.7742339803	0	0.568217694675546	0.18849782245091	0	2	12.1464362933141	2	12.1464362933141
208396120	Train	PS	119.726766600833	0	289	0	26.1920289855072	3.27898550724638	34.0833333333333	14.2536231884058	0	2	0	0	1.08646288209607	0	0.884226802120589	0	41.9527559055118	23.8346456692913	17.5984251968504	0	0	0	5.70105654782873	5.95406070177534	4.29806692959843	2	0	0	19.1923769800026	0	1.21997817949969	0	414.248748466695	0	339.554227631004	0	1157.19727891157	0	3701.56106951732	0	0.0203563225075017	0.569015525341011	2	0	27.7106574709149	0	10.8277194771906
208397469	Train	WS	39.9767648358001	2	644	1	23.4227642276423	127.334959349593	44.6991869918699	98.9528455284553	0	0	0	0	1.13401253918495	0	0.846531638581589	0	38.7417677642981	37.9705372616984	73.9306759098787	0	0	0	5.48039061845129	5.61721619583126	6.561543568279	2	0	0	28.6491527113538	1	1.4028423515245	0	1477.53799773466	0	1053.24593039909	1	2578.53741496599	1	12312.1520288833	0	0.534442449561413	0.609122228789514	0	0	46.8438945623356	0	14.2759827429717
208399837	Train	PS	25.7775191614072	2	222	0	545.22641509434	464.86320754717	32.3396226415094	171.924528301887	1	1	0	0	1.04288939051919	0	0.970700220657012	1	184.789203084833	38.7994858611825	107.107969151671	1	0	0	7.55098755360482	4.04457100958559	4.87404467073729	1	2	0	16.8206260156617	0	1.09802502165365	0	264.564433798944	0	240.945723987696	0	888.861678004535	0	2491.86831089464	0	0.908536155832946	0.192455897768353	1	2	15.0679314313025	0	15.0679314313025
208402941	Test	PS	96.9667961294697	0	173	0	101.915662650602	493.909638554217	152.397590361446	627.674698795181	0	1	0	1	1.03318903318903	0	0.969532711838926	1	58.4238410596027	92.7880794701987	248.576158940397	0	0	1	6.63901045865661	6.82453293746475	7.20931789518146	0	0	1	14.8842949850394	0	1.18107297902322	0	190.117480096218	0	160.97013772464	0	695.995464852608	0	1726.56696785264	0	0.649032136435782	0.920079173309326	0	1	13.0021224080274	2	13.0021224080274
208405182	Test	WS	71.3856337077461	0	170	0	229.705521472393	319.386503067485	52.9631901840491	184.926380368098	1	0	0	0	1.01754385964912	0	0.985169078097166	1	93.7340067340067	50.0707070707071	108.171717171717	0	0	0	7.05725714193966	5.41515459992734	5.79978746861127	1	0	0	14.7491851242892	0	1.0762931825726	2	176.590872252827	0	164.073205249458	0	683.417233560091	0	1679.97454915123	0	0.0903721775916253	0.473428431759763	2	0	12.4463031601946	2	12.4463031601946
208406919	Test	PS	40.0761179297595	2	204	0	74.8615384615385	110.117948717949	134.112820512821	586.533333333333	0	0	0	1	1.2378640776699	0	0.930877265796088	0	60.6138328530259	99.8587896253602	305.449567723343	0	0	1	6.66972473664272	6.17331999940708	7.25589787779082	0	0	1	16.1321232056553	0	2.50174679198043	0	352.285804320867	0	140.815931272561	0	817.585034013606	0	2198.23041663456	0	0.401078592807064	0.708117165300077	0	1	30.3005985733054	0	7.12613987913442
208335079	Test	PS	58.6132712024392	0	600	1	31.825479930192	79.3577661431065	36.455497382199	40.4083769633508	0	0	0	0	1.23445378151261	0	0.821450043535808	0	45.5698219306467	32.6569821930647	34.6776007497657	0	0	0	5.94436944513644	4.4641173524959	5.15369909583483	0	2	0	27.6535910124321	1	1.776205152444	0	1495.20260885828	0	841.796121805487	0	2402.44217687075	1	11072.6922317001	0	0.453397895016508	0.306821301474193	0	0	53.9561370917604	0	11.5588451756654
208316745	Train	PS	125.16738929443	0	278	0	81.9812030075188	62.593984962406	98.4473684210526	62.7894736842105	0	0	0	0	1.34100974313552	0	0.744761663492395	2	72.6779661016949	87.8686440677966	35.3516949152542	0	0	0	6.94018233248936	5.43574525339857	5.4354776741831	0	0	0	18.8414812644552	0	2.03927106540783	0	506.735679174195	0	248.48863290906	0	1115.26984126984	0	3502.22263651628	0	0.318676331076367	0.304810619743508	0	0	44.7027559536265	0	6.61817097286616
208320998	Train	WS	5.58580085970108	2	250	0	97.5439330543933	205.418410041841	52.3598326359833	22.4686192468619	0	0	0	0	1.06256206554121	0	0.95537631519707	0	68.1324200913242	27.3013698630137	21.0365296803653	0	0	0	6.74609022625819	4.14425543772306	4.66884417495287	0	2	0	17.859659512398	0	1.47606197000816	0	367.172965678003	0	248.751728002297	0	1002.06575963719	0	2982.75887935877	0	0.0954204990574664	0.455113938626599	2	0	19.2000432710052	0	13.74376124746
208405358	Test	PS	111.65050677149	0	293	0	37.3428571428571	3.43214285714286	83.782142857143	54.0107142857143	0	2	0	0	1.41311475409836	0	0.890294195863417	0	45.3898305084746	63.4618644067797	43.7669491525424	0	0	0	6.13546581250437	6.88793246008926	4.33306371982408	0	0	0	19.3309518985491	0	10.6652155692932	1	1251.53620165058	0	117.347482900763	0	1173.96825396825	0	3782.320641314	0	0.94770912420442	0.690036393605055	1	1	68.245561204134	1	4.6845055762949
208410533	Train	WS	74.4931239682689	0	462	0	51.609977324263	172.836734693878	33.7165532879819	87.9274376417234	0	0	0	0	1.51776103336921	1	0.856251924839063	0	51.0773067331671	32.9725685785536	48.2718204488778	0	0	0	6.73518426037165	3.4822752304999	6.16977951973438	0	2	0	24.2601520925535	0	3.25304470670444	1	1366.23199164339	0	419.985618035812	0	1849	0	7476.17020318858	0	0.716544282827029	0.523698578916119	0	0	57.9632943434059	0	8.39983950411717
208322169	Train	PS	143.173562321809	1	177	0	54.0059171597633	9.23668639053254	127.650887573964	9.75147928994083	0	2	0	0	1.31767955801105	0	0.83543313479543	0	52.6462585034014	83.8231292517007	12.1428571428571	0	0	2	6.33198914663327	6.70367123915193	3.47642621446071	0	0	2	15.0181893906284	0	2.16216332913037	0	264.238354381054	0	122.210172941621	0	708.573696145125	0	1773.58232765417	0	0.694367878928089	0.739497648495902	0	1	31.0084947763224	0	6.11837680923702
208411520	Test	WS	51.6442496499996	0	255	0	362.106557377049	372.168032786885	63.422131147541	437.602459016393	1	1	0	1	1.11302681992337	0	0.956482842011315	0	137.077625570776	29.2694063926941	177.228310502283	1	0	1	7.50852606704101	6.19916275210937	7.6529732494093	1	0	1	18.0455090493631	0	3.31196738263268	1	567.347722025938	0	171.302327734566	0	1023.02947845805	0	3076.84795187999	0	0.241311676984855	0.0511756902760351	0	2	32.6041537163778	0	8.39084900016348
208412479	Train	WS	17.664996886701	2	185	0	152.593220338983	383.293785310734	97.1186440677966	222.242937853107	0	1	0	0	1.0510752688172	0	0.955558968135621	0	76.2336448598131	85.2492211838006	148.158878504673	0	0	0	6.86724022519251	5.87594020418683	6.13353387474487	0	0	0	15.3695395798233	0	1.5779430296425	0	241.950826290223	0	153.333055595194	0	742.115646258504	0	1900.99596632937	0	0.316381959262358	0.649817234356218	0	1	16.7452554482279	0	11.6428552336385
208312455	Test	PS	69.9805231514195	0	153	0	219.390410958904	65.9041095890411	521.917808219178	367.157534246575	1	0	1	1	1.2604501607717	0	0.916925401087438	0	180.1796875	420.828125	234.4921875	1	1	1	6.91068149380167	6.87475606573427	5.68636796963455	0	0	0	13.958882526701	2	1.96586519375911	0	202.314821797494	0	102.913883637478	0	612.140589569161	0	1424.13309660357	0	0.36167280284102	0.711304600469423	0	1	24.5094712347401	0	6.65020115167442
208314628	Train	PS	162.397380302152	1	228	0	27.5779816513761	19.9908256880734	14.5688073394495	21.3761467889908	0	2	0	0	1.20216216216216	0	0.85702234728268	0	45.1131105398458	24.4550128534704	27.4318766066838	0	0	0	5.786561338012	4.47711044811553	5.39229240530226	2	2	0	17.0569930029002	0	1.425951739482	0	314.382747068169	0	220.472221018065	0	914.018140589569	0	2598.40017142669	0	0.925901956063084	0	1	2	30.3854459659069	0	7.97727303848635
208319756	Train	WS	70.7969170310134	0	339	0	148.898148148148	141.79012345679	91.5771604938272	112.246913580247	0	0	0	0	1.16210214655811	0	0.920627341092394	0	72.8492462311558	88.9262981574539	58.6180904522613	0	0	0	7.4737773947184	6.15846369891284	6.53372780432182	1	0	0	20.7944160793316	0	2.03342613595568	0	680.226060475379	0	334.52213898868	0	1358.44897959184	0	4708.02555069601	0	0.0367924241898301	0.399828944266229	2	0	32.8186799556218	0	10.7872955909873
208332468	Train	PS	76.4803113142442	0	199	0	45.0421052631579	75.8052631578947	84.2473684210526	131.857894736842	0	0	0	0	1.15	0	0.925893133655101	0	50.5131964809384	79.3636363636364	67.2346041055718	0	0	0	6.16683130126521	6.49222548847911	6.56684902937623	0	0	0	15.923958056042	0	1.48097708028252	0	260.691049546706	0	176.026390291587	0	796.621315192744	0	2114.22740161304	0	0.46259469072803	0.247041048821078	0	0	24.730383247391	0	8.47690818664257
208333278	Test	WS	92.6735174752262	0	380	0	405.683195592286	134.636363636364	14.6363636363636	40.5564738292011	1	0	0	0	1.09801324503311	0	0.94651411442701	0	155.085925925926	23.0859259259259	35.7644444444444	1	0	0	8.13114195696814	2.93585001197026	5.19418787297836	1	2	0	22.0103798219125	0	1.65453638389579	0	727.645166674484	0	439.787951330004	0	1521.96598639456	0	5583.17490609599	0	0.430894022505021	0.0446156829627643	0	2	30.5776376592942	0	12.9405089154588
208336806	Test	PS	88.4089233586164	0	322	0	98.012987012987	146.123376623377	108.902597402597	60.4220779220779	0	0	0	0	1.11284046692607	0	0.883711526534195	0	64.2021276595745	67.4397163120567	52.9007092198582	0	0	0	7.06791748631268	4.9108295013856	5.8583847515751	1	0	0	20.2744733947499	0	2.10873469351789	0	642.034841628382	0	304.464494088305	0	1291.36507936508	0	4363.62449074939	0	0.0596222133695669	0.0427668490680031	2	2	34.4238306439379	0	9.78187863643203
208340326	Test	WS	136.118983924081	0	446	0	51.3192488262911	235.791079812207	81.6032863849765	129.467136150235	0	0	0	0	1.18202502844141	0	0.872282116751696	0	60.1561712846348	85.9319899244333	67.4307304785894	0	0	0	6.62523525917777	6.29919955061671	7.39797397520556	0	0	1	23.8439951077469	0	1.35400984228735	0	836.848534055789	0	618.052031765211	0	1786.10884353742	0	7097.99508786826	0	0.0167416006122428	0.519202607269273	2	0	38.6375457433485	0	11.9230585749029
208341291	Test	PS	10.0055849603821	2	350	0	47.1826347305389	0.967065868263473	125.880239520958	1.18263473053892	0	2	0	2	1.91412742382271	1	0.890841079208163	0	48.0934256055363	92.8858131487889	2.86505190311419	0	0	2	6.4975231053464	7.33195304127312	0.61410701018401	0	1	2	21.1128789601058	0	4.63862926170824	1	1075.31593666267	0	231.817607313302	0	1400.37641723356	0	4927.6629659398	0	0.725029318803708	0.0290166463648561	0	2	69.0197423368745	1	5.48241868058079
208384299	Train	PS	91.5548783193355	0	177	0	57.1834319526627	2.46745562130178	145.041420118343	6.75739644970414	0	2	0	0	1.04936530324401	0	0.942001248916424	0	48.84	83.86	11.6333333333333	0	0	2	6.35103814633076	6.72162507226647	1.97182751318107	0	0	2	15.0181893906284	0	3.33178008098965	1	328.012029315717	0	98.449483862178	0	708.573696145125	0	1773.58232765417	0	0.8524344647232	0.700925960773281	1	1	25.6189549713785	0	7.25208964446257
208394012	Test	PS	171.782318743805	1	183	0	48.8457142857143	390.405714285714	63.3428571428571	170.64	0	1	0	0	1.15447154471545	0	0.877520281761892	0	48.9361022364217	71.6709265175719	86.9552715654952	0	0	0	6.24213696875714	5.87118764923005	5.39701363041802	0	0	0	15.2824593346428	0	1.19737641735538	0	207.202014569467	0	173.046680698047	0	733.730158730159	0	1868.86688556578	0	0.0679858620488828	0.442656517743207	2	0	23.080643478439	0	8.37889577485595
208396121	Train	PS	89.3202090866596	0	162	0	23.7548387096774	1.80645161290323	42.4	65.5354838709677	0	2	0	0	1.11009174311927	0	0.936701445786786	0	38.2072727272727	27.9236363636364	40.3381818181818	0	0	0	5.43540989268567	5.88061625996364	5.22883189859839	2	0	0	14.3826884659156	0	2.10981257665703	0	229.266729661033	0	108.666870317127	0	649.875283446712	0	1557.82562391878	0	0.279219835840019	0.321577936086938	0	0	22.3404327317607	0	7.67122120767613
208397470	Test	WS	145.306432570355	1	250	0	152.748953974895	353.234309623431	164.97489539749	499.979079497908	0	1	0	1	1.02020202020202	0	0.976092967035855	1	58.5304740406321	86.3634311512415	244.327313769752	0	0	1	6.99483085199696	7.18691266008292	7.35592222303449	0	1	1	17.859659512398	0	1.28325989756171	0	342.354241758737	0	266.7848051741	0	1002.06575963719	0	2982.75887935877	0	0.361941436835197	0.612356222251632	0	0	15.3677982981829	0	15.3677982981829
208399838	Train	WS	44.5524368003206	0	385	0	204.673913043478	200.48097826087	28.1521739130435	158.434782608696	1	0	0	0	1.04887714663144	0	0.955187917419365	0	92.684515195369	25.8740955137482	89.9088277858177	0	0	0	7.78728759345964	5.42806634031768	6.97532475961332	1	0	1	22.1614480315865	0	1.37750125996005	0	677.702801297866	0	491.979805025745	0	1542.92970521542	0	5698.92607975377	0	0.742414526893743	0.356613763985977	1	0	19.8871121834697	0	19.8871121834697
208402942	Test	PS	93.7787138252104	0	168	0	44.0062111801242	271.795031055901	59.1925465838509	263.39751552795	0	0	0	0	1.02395209580838	0	0.9833917391186	1	48.2696245733788	46.2559726962457	170.863481228669	0	0	1	6.16489399309409	5.37703208909254	6.33165322061171	0	0	0	14.658420046165	0	1.29477464166302	0	190.132980858142	0	146.846389124469	0	675.031746031746	0	1649.14981297158	0	0.208205790750219	0.714715118848827	0	1	13.0460368939555	2	13.0460368939555
208405183	Test	PS	113.404760244336	0	232	0	46.5945945945946	1.97297297297297	118.797297297297	3.23423423423423	0	2	0	2	1.82680412371134	1	0.796563717001781	2	51.752	111.266666666667	6.09333333333333	0	0	2	6.41446516430899	7.13255571767555	1.20080171956175	0	1	2	17.2127678617494	0	2.71925425576087	0	446.144887391739	0	164.068838523121	0	930.78911564626	0	2670.24282931034	0	0.0504901054189014	0.514420371900759	2	0	52.8112905924745	0	4.81308235135554
208406920	Test	PS	114.701511877646	0	230	0	101.922727272727	88.2318181818182	232.586363636364	403.436363636364	0	0	1	1	1.33616118769883	0	0.850505945991931	0	94.4190231362468	212.419023136247	270.017994858612	0	1	1	7.10604869066482	6.7165435792904	6.65220280584078	1	0	0	17.135057451953	0	2.35674988395326	0	409.743732098277	0	173.85965939286	0	922.403628117914	0	2634.23986028172	0	0.0262880725898557	0.0189850866072331	2	2	35.4323842401047	0	6.97412383898265
208335080	Test	PS	62.1717269814294	0	558	0	27.0375234521576	113.151969981238	20.2889305816135	67.6078799249531	0	0	0	0	1.319606087735	0	0.809041051419303	0	37.5437881873727	17.1608961303462	35.1079429735234	0	2	0	5.86226660750855	4.39486839593978	5.55037959877422	2	2	0	26.6709097007959	1	2.14489682646674	0	1474.06137774649	0	687.241157503456	0	2234.73242630386	0	9933.72445789843	0	0.502739783167562	0.131420473631992	0	2	59.4041795661903	0	9.85472490904912
208316746	Train	WS	84.4446705040292	0	229	0	219	330.365296803653	102.826484018265	201.095890410959	1	0	0	0	1.03761061946903	0	0.972094902269626	1	102.767326732673	114.663366336634	96.2227722772277	1	0	0	7.24958363490933	4.21800601546254	7.31351057554865	1	2	1	17.0960697849347	0	1.69161072864654	0	344.776723491354	0	203.815640119053	0	918.210884353742	0	2616.29955936636	0	0.733867096693372	0.571280577583173	1	0	15.3056938365988	0	15.3056938365988
208320999	Test	WS	112.998767277989	0	268	0	86.375	215.9296875	1.00390625	13.91015625	0	0	0	0	1.06616961789376	0	0.928957309772208	0	65.1531914893617	3.31489361702128	12.2170212765957	0	2	2	6.82300488495868	0.975494435523654	3.90370484289182	0	2	2	18.4839254038503	0	1.52469881721074	0	413.688577955494	0	271.324784466147	0	1073.34240362812	0	3306.59682024192	0	0	0.152632115118123	2	2	23.1404533497259	0	12.1508370832388
208405359	Test	PS	49.9109205771643	0	228	0	46.5642201834862	7.01834862385321	104.256880733945	84.2155963302752	0	2	0	0	1.59153439153439	1	0.792019185778195	2	53.3946666666667	106.146666666667	68.3973333333333	0	0	0	6.3332277905789	6.78759133037176	5.30171310092674	0	0	0	17.0569930029002	0	1.42683834152196	0	314.48046744129	0	220.403712382613	0	914.018140589569	0	2598.40017142669	0	0.548415526420233	0.32119334220492	0	0	43.2474654956648	0	5.72597551632827
208410534	Train	WS	118.577829209323	0	377	0	177	332.144444444444	46.5944444444444	82.9666666666667	1	1	0	0	1.03624161073826	0	0.960835624373645	0	69.3614814814815	42.0044444444444	59.7288888888889	0	0	0	7.47692064906253	5.23343140822307	6.1700343360324	1	0	0	21.9192391413055	0	1.45266592363667	0	673.376841288271	0	463.545561530422	0	1509.38775510204	0	5514.10519350664	0	0.568412965639199	0.208888178462643	0	0	19.2873784497088	0	19.2873784497088
208322170	Test	PS	95.8894755001787	0	159	0	26.0394736842105	0.467105263157895	61.0789473684211	42.5789473684211	0	2	0	0	1.29102167182663	0	0.897872775188405	0	38.4015151515151	35.8712121212121	29.4242424242424	0	0	0	5.58030718153396	6.22797476030991	4.94377021406527	2	0	0	14.2428210736661	0	3.07792936602855	0	268.915761128036	0	87.3690488469583	0	637.297052154195	0	1512.81798076784	0	0.519429933188016	0.317435875682188	0	0	29.5205267023486	0	5.73438377930398
208411521	Test	WS	124.046457388874	0	300	0	1280.58536585366	586.494773519164	117.425087108014	564.310104529617	1	1	0	1	1.11204013377926	0	0.941655503064928	0	296.126654064272	61.3553875236295	271.627599243856	1	0	1	8.00370601202468	7.0512503126841	7.51958735222724	1	1	1	19.5710971546467	0	2.3027692628568	0	603.489346003399	0	262.071131371067	0	1203.31746031746	0	3925.04048729262	0	0.625556693076004	0.648944129632354	0	1	27.4623662051411	0	11.4122575611569
208412480	Train	PS	167.453457585254	1	415	0	41.3737373737374	92.3510101010101	43.7474747474747	161.944444444444	0	0	0	0	1.28033980582524	0	0.826065751199548	0	48.5336076817558	38.1412894375857	102.63511659808	0	0	0	6.38600204088073	6.24087339356457	6.37964489643127	0	0	0	22.9890919565587	0	1.52634229958556	0	796.324906550299	0	521.72104957487	0	1660.32653061225	0	6361.56654835983	0	0.20855779888784	0.45811499686984	0	0	44.4689992742171	0	9.71131832867974
208312456	Train	PS	57.7125366884389	0	230	0	34.6045454545455	1.25	80.7227272727273	60.7545454545455	0	2	0	0	1.43254817987152	0	0.778527410603234	2	41.6875	76.0989583333333	46.3958333333333	0	0	0	6.0596391889971	6.465480219801	4.70546414548156	0	0	0	17.135057451953	0	1.4460996110772	0	320.962782465695	0	221.950673388681	0	922.403628117914	0	2634.23986028172	0	0.478595015268579	0.546849300469302	0	0	42.7936449984379	0	5.71934027219449
208314629	Test	PS	126.663713992187	0	154	0	30.0272108843537	44.9591836734694	18.1768707482993	12.2040816326531	0	0	0	0	1.1653290529695	0	0.919408211133776	0	40.4307692307692	25.2692307692308	24.4384615384615	0	0	0	5.75510115507191	4.77004612191238	4.64323371779418	2	0	0	14.006605341217	2	1.65057141391791	0	187.290052852901	0	113.469827039072	0	616.333333333333	0	1438.78962643946	0	0.823483495342231	0	1	2	21.6641694515741	0	7.53571285907747
208319757	Test	WS	12.9924935161643	2	299	0	190.975524475524	198.615384615385	4.30769230769231	55.1153846153846	1	0	0	0	1.06070826306914	0	0.951734463270703	0	83.617702448211	6.06591337099812	37.225988700565	0	2	0	7.56541934913227	1.26697503147238	4.6849328964501	1	2	0	19.5369714143786	0	1.51398770797064	0	486.778933315232	0	321.521060410533	0	1199.12471655329	0	3904.54421826274	0	0.718405683989148	0.423842113825257	0	0	20.5708634558159	0	15.1081228158854
208332469	Train	PS	60.9932636560456	0	691	1	24.6393939393939	36.4560606060606	43.4636363636364	56.7924242424242	0	0	0	0	1.61969318587228	1	0.628351745140411	2	39.3682008368201	45.8	45.4451882845188	0	0	0	5.77636419029806	6.26837586092575	5.80430660672463	2	0	0	29.6787900973942	1	1.21022640489533	0	1525.70568975026	0	1260.67790586854	1	2767.21088435374	1	13687.9118319932	1	0.0851362797486695	0.550811537359053	2	0	93.9053009594698	1	7.82188322364212
208333279	Test	PS	56.017560501427	0	1759	1	408.30732578916	116.353782013103	69.4985110184634	88.4496724240619	1	0	0	0	1.35480127647229	0	0.812744995258013	0	140.149611197512	62.5645412130638	68.2640746500778	1	0	0	9.33755917931816	4.30406230250169	5.80048145370572	1	2	0	47.3368737458838	1	2.40707215247729	0	8730.560956038	1	3627.04580627248	1	7039.61678004535	1	55538.9084560686	1	0.26039834548256	0.117782091406529	0	2	102.006475598915	1	17.710135153488
208336807	Train	PS	74.2947389942567	0	185	0	94.0225988700565	91.9604519774011	104.016949152542	41	0	0	0	0	1.46720214190094	1	0.872545916418238	0	68.7928802588997	83.4077669902913	28.4822006472492	0	0	0	6.73142610080084	5.38715669838999	2.98492131135588	0	0	2	15.3695395798233	0	2.34808385016752	0	295.146916747714	0	125.696923781771	0	742.115646258504	0	1900.99596632937	0	0.184245028811419	0.455663957393699	2	0	34.1259940736029	0	5.73605926519255
208340327	Train	PS	81.008509199331	0	250	0	21.5606694560669	265.476987447699	20.0041841004184	32.1464435146444	0	0	0	0	1.22727272727273	0	0.86090870619532	0	36.672131147541	13.5292740046838	18.3208430913349	0	2	0	5.32165475028885	3.56034263838363	3.75378375061013	2	2	2	17.859659512398	0	2.40517264251973	0	468.696304752773	0	194.8701296809	0	1002.06575963719	0	2982.75887935877	0	0.114515145242117	0.0749021581507895	2	2	35.6567374131383	0	7.43733337156602
208341292	Train	PS	100.211335442729	0	250	0	35.4225941422594	194.594142259414	61.2761506276151	138.242677824268	0	0	0	0	1.19441674975075	0	0.858191618688215	0	40.6102088167053	64.2482598607889	102.155452436195	0	0	0	5.87084560197815	5.48909833263502	6.11195712136525	0	0	0	17.859659512398	0	1.88495252654629	0	414.924051819752	0	220.12440418327	0	1002.06575963719	0	2982.75887935877	0	0.744157267800709	0.642129866243474	1	0	32.6635374297424	0	8.04666748915033
208384300	Train	PS	172.045983199494	1	382	0	22.7397260273973	204.317808219178	26.5835616438356	113.383561643836	0	0	0	0	1.12041884816754	0	0.84948929539743	0	34.9493293591654	23.1192250372578	73.5037257824143	0	0	0	5.56837051235157	4.64228650372365	6.6551195760492	2	0	0	22.0709311875506	0	2.09795013864125	0	826.149088849707	0	393.788714818917	0	1530.3514739229	0	5629.38034561985	0	0.0325780558735077	0.568667626693634	2	0	39.2957767521765	0	10.1895690217214
208394013	Test	PS	164.429961907746	1	176	0	156.244047619048	0.56547619047619	268.291666666667	159.416666666667	0	2	1	0	1.05965909090909	0	0.971439794076198	1	96.3049180327869	173.819672131148	117.459016393443	1	1	0	6.87726191675405	6.53840009000726	6.53004133282998	0	0	0	14.9736909538835	0	1.47473088723125	0	216.292699589461	0	146.665877457508	0	704.380952380953	0	1757.86378245908	0	0.380625824294004	0.416395693314769	0	0	13.4701126840041	0	13.4701126840041
208396122	Train	PS	102.737019166813	0	263	0	25.3466135458167	169.298804780876	26.402390438247	53.0956175298805	0	0	0	0	1.06628787878788	0	0.924041765982045	0	38.4780701754386	15.0482456140351	40.719298245614	0	2	0	5.62624596373005	3.32198890990776	4.4249220331616	2	2	0	18.3025282238068	0	2.27339970069238	0	490.422099119266	0	215.72189834014	0	1052.37868480726	0	3210.19843013625	0	0.124114160623746	0.619165591414295	2	0	29.048622173073	0	9.5261347263446
208397471	Train	PS	51.2659805867654	0	185	0	70.9774011299435	42.0847457627119	150.525423728814	184.016949152542	0	0	0	0	1.20159151193634	0	0.839320868460634	0	73.3450479233227	137.945686900958	121.632587859425	0	0	0	6.37425502199339	6.15805996760401	6.78328201141845	0	0	0	15.3695395798233	0	1.10219113020955	0	202.213388079925	0	183.46490235453	0	742.115646258504	0	1900.99596632937	0	0.66018915163852	0.442719522832379	0	0	27.0512955744591	0	7.3040143065522
208399839	Train	WS	3.58172796648759	2	428	0	179.388753056235	152.858190709046	32.1980440097799	105.205378973105	1	0	0	0	1.14404267931239	0	0.947056728744696	0	78.0301441677588	30.3342070773263	60.0904325032765	0	0	0	7.68173501351709	5.63253592052736	6.59498447148567	1	0	0	23.3633910694047	0	2.05455735859763	0	969.763083507602	0	472.005845662799	0	1714.83219954649	0	6677.38254940201	0	0.677789247487168	0.235156123422944	0	0	36.0320964183234	0	12.2688509572847
208402943	Train	PS	95.6215761164365	0	288	0	38.2181818181818	195.127272727273	73.7745454545455	113.367272727273	0	0	0	0	1.18755401901469	0	0.869244918549903	0	42.2771084337349	54.4899598393574	76.136546184739	0	0	0	6.10979661208413	6.43767041572772	6.77441285356462	0	0	0	19.1575766304656	0	1.63034030984813	0	476.277126141529	0	292.133564547572	0	1153.00453514739	0	3681.46212289342	0	0.70636603731357	0.751569708725514	0	1	34.9248204347949	0	8.68115511181418
208405184	Test	PS	62.2459057974888	0	295	0	26.0141843971631	3.70567375886525	58.2163120567376	33.7482269503546	0	2	0	0	1.21482729570345	0	0.908743850090236	0	37.1867704280156	42.011673151751	23.8249027237354	0	0	0	5.71595605345245	6.46526550789689	5.09161410798904	2	0	0	19.3998681666851	0	1.81219597553078	0	521.432136429284	0	287.73495994359	0	1182.3537414966	0	3822.91778523681	0	0.461028670099024	0.353037367400812	0	0	32.3746241237404	0	9.60780816529825
208406921	Train	PS	91.8908334757937	0	317	0	143.594059405941	400.831683168317	179.907590759076	238.508250825083	0	1	0	0	1.2	0	0.920134244942684	0	91.8387096774194	165.555555555556	178.344086021505	0	1	1	7.31545863680075	7.10876801636699	6.96275402638372	1	1	1	20.1092345076227	0	1.30017254667315	0	491.910382375579	0	378.342385119781	0	1270.40136054422	0	4257.79981299777	0	0.0249942196695065	0.440980854795244	2	0	29.6569869293045	0	11.1774269127565
208335081	Train	PS	7.36429556505066	2	275	0	43.5475285171103	217.58174904943	12.8593155893536	119.011406844106	0	0	0	0	1.08462238398544	0	0.926897423050963	0	49.1035196687371	15.1656314699793	78.0973084886128	0	2	0	6.2830092603283	3.12282897718603	6.0327150717717	0	2	0	18.7349310345062	0	1.8590812020723	0	475.6684569203	0	255.862119626661	0	1102.69160997732	0	3443.14187754229	0	0.703460632846084	0.56709116527789	0	0	25.1758792633159	0	11.4390875603388
208316747	Test	PS	146.067957094505	1	182	0	47.8908045977011	2.32183908045977	112.045977011494	36.6954022988506	0	2	0	0	1.11748633879781	0	0.926463376436963	0	52.312101910828	75.8917197452229	24.7070063694268	0	0	0	6.3565479873648	6.34739332483404	5.26603470374573	0	0	0	15.2387326088701	0	1.32825252979259	0	216.364372107254	0	162.894003402381	0	729.537414965987	0	1852.87093247216	0	0.755148040963123	0.416940816735377	1	0	19.6503746622552	0	9.7615455434207
208321000	Train	WS	164.490629269011	1	170	0	137.276073619632	278.282208588957	107.085889570552	20.6748466257669	0	0	0	0	1.20875912408759	0	0.896261460703134	0	91.1868512110727	93.0622837370242	21.9896193771626	0	0	0	6.84403697321458	2.95761976860678	4.1392716799188	0	2	0	14.7491851242892	0	1.55977327530719	0	212.58552722463	0	136.292582127209	0	683.417233560091	0	1679.97454915123	0	0.537246974390527	0.63351469914128	0	0	25.5440208467404	0	7.02715690222019
208405360	Train	PS	80.1388934493365	0	358	0	50.1140350877193	175.973684210526	57.5204678362573	80.1754385964912	0	0	0	0	1.35429769392034	0	0.81701842173039	0	51.1339869281046	51.8496732026144	63.0457516339869	0	0	0	6.54307370941532	5.74013922002402	5.90051261014687	0	0	0	21.3642316104992	0	2.87083219015068	0	876.525616984679	0	305.321091212466	0	1433.91836734694	0	5105.76068509147	0	0.484770048106306	0.0239734188685535	0	2	56.5516637763426	0	6.63090164581565
208410535	Train	PS	96.1501012204226	0	204	0	21.9641025641026	246.846153846154	6.53846153846154	24.4153846153846	0	0	0	0	1.21780986762936	0	0.86788063699125	0	38.7093023255814	13.6918604651163	18.6511627906977	0	2	0	5.34100063718712	2.51628479198272	4.10648104296066	2	2	0	16.1321232056553	0	2.76623475754444	0	370.440092873329	0	133.91491516149	0	817.585034013606	0	2198.23041663456	0	0.00114285714285712	0.137520530956443	2	2	32.3566501002716	0	6.73001156105071
208322171	Test	PS	26.0921084518491	2	538	0	49.5758754863813	178.134241245136	80.7976653696498	177.544747081712	0	0	0	0	1.1293225959261	0	0.901240162799598	0	49.0103626943005	66.2310880829016	92.4341968911917	0	0	0	6.6639436809141	6.08272880360385	6.57949858904094	0	0	0	26.1912233439171	0	1.3916770038128	0	1124.43784564433	0	807.973288747092	0	2155.07029478458	0	9407.32123542404	0	0.359668081405349	0.53582793274524	0	0	41.99532569068	0	13.1724214847143
208411522	Train	WS	155.833037471701	1	383	0	522.527322404372	254.633879781421	66.327868852459	290.863387978142	1	0	0	1	1.29328165374677	0	0.93622716682713	0	207.756097560976	35.5060975609756	148.984756097561	1	0	0	8.22803805546169	6.74187326275568	7.82837157738808	1	0	1	22.1011446598579	0	7.41564009114965	1	1559.61534793726	0	210.314326041607	0	1534.54421768708	0	5652.5306236751	0	0.301320691193389	0.867291008332265	0	1	58.2513651397489	0	6.96375026079641
208412481	Test	PS	38.7134180415052	2	337	0	94.9099378881988	339.586956521739	96.4534161490683	181.055900621118	0	1	0	0	1.33333333333333	0	0.88281758939659	0	63.6394557823129	74.3469387755102	119.190476190476	0	0	0	7.08621286287996	5.16360165597548	7.21832578169858	1	0	1	20.7301364322481	0	1.83450745252725	0	640.125455903637	0	348.935871054538	0	1350.06349206349	0	4664.50006377892	0	0.305813542561477	0.223476317569414	0	0	38.9564893243562	0	9.08097113568349
208312457	Test	PS	52.5297627559491	0	179	0	36.2280701754386	0	86.0760233918129	74.8245614035088	0	2	0	0	1.24420190995907	0	0.874927343899674	0	45.2140468227425	85.5685618729097	43.561872909699	0	0	0	6.05795430739712	6.54596021120755	4.8653761531613	0	0	0	15.1067930466239	0	2.99471881003546	0	316.51459528323	0	105.690923041781	0	716.95918367347	0	1805.15900177192	0	0.548895628633043	0.111520679045669	0	2	29.8885579283239	0	6.4265420284503
208314630	Test	PS	158.053170242445	1	199	0	20.4736842105263	15.9368421052632	21.5473684210526	9.7	0	2	0	0	1.19804400977995	0	0.905472893079561	0	39.1011904761905	22.0535714285714	15.547619047619	0	0	2	5.32109555991345	5.289290930829	4.20371552345205	2	0	0	15.923958056042	0	1.87110959928531	0	293.02290207677	0	156.603815291575	0	796.621315192744	0	2114.22740161304	0	0.650316132382685	0.983774664466996	0	1	27.9614938732555	0	7.66604337790176
208319758	Test	WS	173.59818439014	1	312	0	167.55033557047	142.013422818792	157.879194630872	241.01677852349	0	0	0	0	1.1355252606255	0	0.931219172709195	0	85.456204379562	117.963503649635	109.149635036496	0	0	0	7.31877579901728	5.72637641513882	6.09766076121124	1	0	0	19.9426265454354	0	1.84460318395779	0	571.475246321868	0	309.809313619261	0	1249.43764172336	0	4152.84471344974	0	0.332196026814129	0.400228964677565	0	0	29.4319015488155	0	11.102645426365
208332470	Test	PS	52.062829428652	0	1256	1	147.765638031693	11.1559633027523	36.3311092577148	21.8949124270225	0	2	0	0	1.99029126213592	1	0.846718645245953	0	72.4840142095915	33.911190053286	17.7326820603908	0	0	0	8.02618485156509	3.84420059048853	2.76590436825941	1	2	2	40.0021943980005	1	2.90615302906119	0	5789.08017963682	1	1992.00803321322	1	5027.09977324263	1	33515.837064566	1	0.453811394233567	0.643165312935709	0	0	115.328465189685	1	11.2336344804243
208333280	Test	WS	27.9858263851537	2	309	0	799.6	190.386440677966	19.4067796610169	78.9186440677966	1	0	0	0	1.09593495934959	0	0.964602034799672	0	230.639705882353	17.7536764705882	46.625	1	2	0	7.96894478830806	4.17079892757597	5.87817525171829	1	2	0	19.8419902771771	0	1.70224883149556	0	540.712110543613	0	317.645752218585	0	1236.85941043084	0	4090.29206600062	0	0.469349173645646	0.173210243682132	0	2	28.1476027325072	0	11.4509636907199
208336808	Train	WS	166.365277242066	1	252	0	268.792531120332	358.311203319502	185.381742738589	481.917012448133	1	1	0	1	1.03434343434343	0	0.96999490668608	1	104.669642857143	118.924107142857	298.366071428571	1	0	1	7.318870599737	4.93899077067388	7.32075977439191	1	0	1	17.9342304401257	0	1.09212055156885	0	319.802904793235	0	292.827476173609	0	1010.45124716553	0	3020.27758586317	0	0.079736264305989	0.629163507954963	2	0	15.4556272700391	0	15.4556272700391
208340328	Train	PS	94.7928203036788	0	578	0	106.610507246377	262.018115942029	216.014492753623	159.463768115942	0	0	0	0	1.38155045474231	0	0.784906363808613	2	86.7114624505929	192.762845849802	106.355731225296	0	1	0	7.40320727791679	6.81385851979983	5.93686640802058	1	0	0	27.1421198192968	1	3.01328735847453	0	1841.40976471018	1	611.096634886619	0	2314.39455782313	0	10469.5957329273	0	0.42012838641062	0.100809437917243	0	2	69.220106530396	1	8.74117889722437
208341293	Test	PS	145.828279310925	1	185	0	199.276836158192	311.440677966102	423.632768361582	314.225988700565	1	0	1	1	1.11716621253406	0	0.947283785781853	0	102.644859813084	222.358255451713	165.629283489097	1	1	1	7.09599855850156	7.1934285726137	6.89861898084825	1	1	0	15.3695395798233	0	1.80347138010302	0	258.664052459821	0	143.42564862052	0	742.115646258504	0	1900.99596632937	0	0.40129953771177	0.250071034825972	0	0	20.5090367147819	0	9.3784083014867
208384301	Test	PS	154.576312096313	1	200	0	143.947643979058	284.753926701571	249.664921465969	618.235602094241	0	0	1	1	1.18069306930693	0	0.927751470853369	0	79.4210526315789	140.93567251462	381.327485380117	0	0	1	7.07737765000771	7.20698439085682	7.23701233584904	1	1	1	15.9658082150875	0	2.29837923480323	0	327.32746411854	0	142.416646984093	0	800.814058956916	0	2130.94061354198	0	0.641944906185417	0.0622653334519042	0	2	26.3066345748555	0	8.04867530615576
208394014	Test	PS	28.2047974072108	2	490	0	24.6880341880342	118.641025641026	27.2970085470085	130.775641025641	0	0	0	0	1.28527918781726	0	0.71404853733016	2	39.3985849056604	25.8915094339623	76.5896226415094	0	0	0	5.71366751078438	5.28738535287291	6.14479308893959	2	0	0	24.9917778057876	0	2.29037292545389	0	1253.26649879032	0	547.188837617768	0	1962.20408163265	0	8173.16140296214	0	0.506437105938405	0.63747310702684	0	0	63.6747251400077	0	8.1073231934434
208396123	Train	PS	158.001067874346	1	183	0	23.3428571428571	126.125714285714	5.67428571428571	116.84	0	0	0	0	1.1455525606469	0	0.92858706932908	0	35.0641025641026	9.23076923076923	48.1602564102564	0	2	0	5.59887724172888	2.71263756587338	5.73493148634591	2	2	0	15.2824593346428	0	2.17366906345765	0	279.174235566257	0	128.434562675412	0	733.730158730159	0	1868.86688556578	0	0.777349541985451	0.0397698319715118	1	2	23.6685620146358	0	8.21505302870779
208397472	Train	WS	50.1582574658691	0	597	1	34.8105263157895	135.464912280702	61.5122807017544	142.529824561404	0	0	0	0	1.13437897414159	0	0.843265678649755	0	46.2764761012184	59.5960637300843	98.4301780693533	0	0	0	6.24822624805541	6.30496090371772	7.36405675374963	0	0	1	27.5811044106604	1	1.76460927826549	0	1478.62523263432	0	837.933502246866	0	2389.86394557823	1	10985.8478350443	0	0.519482768183495	0.200975564785785	0	2	48.2795826349172	0	12.803914719078
208399840	Train	WS	4.99118498852157	2	161	0	703.428571428571	168.62987012987	28.3701298701299	12.7142857142857	1	0	0	0	1.11145510835913	0	0.945727135886414	0	341.238267148014	20.3790613718412	13.5992779783393	1	2	2	7.14990342381692	5.44191699891202	3.84128467358726	1	0	2	14.3362176224139	0	1.45087626725116	0	188.285909301788	0	129.773925972692	0	645.68253968254	0	1542.7742339803	0	0.262072905717075	0.024805343804137	0	2	17.647902465783	0	9.59218976910565
208402944	Test	WS	147.228229918217	1	521	0	17.1987951807229	108.722891566265	26.5321285140562	54.8353413654619	0	0	0	0	1.24303554274736	0	0.854777106662417	0	32.2351029252438	25.9815817984832	38.557963163597	0	0	0	5.18023912403578	5.18841815784986	5.43239365099437	2	0	0	25.7803551489308	0	1.74454600428437	0	1200.62332902288	0	688.215344321279	0	2087.98639455782	0	8971.50513297272	0	0.634812398009143	0.42342079820695	0	0	48.561316381752	0	11.2348845328653
208405185	Test	PS	104.315740221679	0	286	0	126.304029304029	279.835164835165	159.300366300366	401.168498168498	0	0	0	1	1.13910761154856	0	0.913695932340549	0	70.96	103.14	265.144	0	0	1	7.12419708062368	7.04972353611419	7.44846506194081	1	1	1	19.0877855910899	0	1.91322305019284	0	510.326737936035	0	266.73666611146	0	1144.61904761905	0	3641.37382740498	0	0.410728437991329	0.481057323099626	0	0	28.6220227685788	0	10.4646388927436
208406922	Test	PS	168.699062019719	1	259	0	30.5846774193548	219.810483870968	24.6532258064516	96.2943548387097	0	0	0	0	1.17909002904163	0	0.912935151050971	0	39.6887417218543	27.5562913907285	64.7218543046358	0	0	0	5.89836458548039	5.05365884440034	6.06373946487919	0	0	0	18.1928217715705	0	1.58941451206955	0	402.733409360357	0	253.384756652287	0	1039.80045351474	0	3152.81738813198	0	0.721492100789541	0.431767893794317	0	0	27.7651509948979	0	9.7494164293981
208335082	Train	PS	174.329048868149	1	493	0	37.8152866242038	91.0276008492569	54.5138004246285	63.9426751592357	0	0	0	0	1.38756947953512	0	0.754729880212314	2	48.0606060606061	59.3193473193473	47.032634032634	0	0	0	6.32169525193021	6.09026779404953	5.13042704472168	0	0	0	25.0717516991728	0	2.06420020286299	0	1201.23732809529	0	581.938382928751	0	1974.78231292517	0	8251.87530159634	0	0.0261872770087471	0.296261904881218	2	0	59.831001883246	0	8.66757998375224
208316748	Test	PS	175.505085025677	1	297	0	26.0176056338028	3.12323943661972	63.2253521126761	5.07042253521127	0	2	0	0	1.22462562396007	0	0.890523678222561	0	38.7470817120623	37.6303501945525	10.6692607003891	0	0	2	5.79276213200338	6.58935282144842	3.34544937883832	2	0	2	19.4685404811327	0	2.04640375249687	0	560.00863321979	0	273.655007002656	0	1190.73922902494	0	3863.65914712415	0	0.543950806882386	0	0	2	34.9229392891188	0	9.01928307568278
208321001	Train	WS	52.7516015326497	0	257	0	155.585365853659	212.280487804878	174.162601626016	53.9105691056911	0	0	0	0	1.16536964980545	0	0.857994522765874	0	100.293064876958	143.062639821029	34.2527964205817	1	0	0	7.38137995242866	4.67542365527372	5.7863062377705	1	0	0	18.1193151203733	0	1.43861902945785	0	378.52721669643	0	263.118455230695	0	1031.41496598639	0	3114.75546476276	0	0.737099559574143	0.439185612359509	1	0	29.6715599689766	0	9.07885487415321
208405361	Train	WS	111.58924173798	0	212	0	135.133004926108	316.453201970443	175.975369458128	235.862068965517	0	0	0	0	1.02375296912114	0	0.970585025037522	1	76.9839572192513	140.219251336898	156.401069518717	0	0	0	6.89728959700178	7.22743516354711	6.80909767827318	0	1	0	16.4597124350765	0	1.14338534276247	0	252.965862554115	0	221.242876826581	0	851.126984126984	0	2334.88423407735	0	0.456018702972944	0.45774744972218	0	0	14.1319508793491	0	14.1319508793491
208410536	Test	PS	88.9800156358597	0	309	0	62.3491525423729	139.230508474576	82.1423728813559	39.8169491525424	0	0	0	0	1.08941755537326	0	0.9521343103031	0	56.1586715867159	72.7453874538745	34.6051660516605	0	0	0	6.73804828708006	6.82069364795424	4.72027718579882	0	0	0	19.8419902771771	0	2.85617489043553	0	700.401347242818	0	245.223550416415	0	1236.85941043084	0	4090.29206600062	0	0.352959727955462	0.713948131222405	0	1	32.3287009994322	0	9.88083825386272
208322172	Test	PS	69.7764065229374	0	210	0	23.8905472636816	175.910447761194	23.7064676616915	44.3383084577114	0	0	0	0	1.18691588785047	0	0.868099673686901	0	35.4901408450704	23.4788732394366	26.8140845070423	0	0	0	5.60459005395109	5.29857816178865	5.09390456072323	2	0	0	16.3784294077506	0	1.94814887399794	0	325.331943370578	0	166.995422019746	0	842.74149659864	0	2300.46368517049	0	0.171390019242226	0.34694180125443	2	0	31.826714687949	0	7.04790907834902
208411523	Test	PS	20.5263477678917	2	150	0	138.513888888889	220.638888888889	7.31944444444444	96.5277777777778	0	0	0	0	1.03267973856209	0	0.981931825116815	1	56.6756756756757	10.4671814671815	43.7258687258687	0	2	0	6.64711797009192	3.59574604922997	4.09319020154145	0	2	0	13.8629440528877	2	1.2429511523974	0	157.576815404617	0	126.776354083331	0	603.755102040817	0	1394.97053353956	0	0.506885465332931	0.218924275274704	0	0	12.1464362933141	2	12.1464362933141
208412482	Train	PS	163.145305658832	1	157	0	53.54	36.96	139.02	11.74	0	0	0	0	1.25891472868217	0	0.926088200982264	0	48.5361216730038	88.0950570342205	19.6615969581749	0	0	0	6.04859990065357	6.604493753889	2.96187724929475	0	0	2	14.148808025969	2	2.41102084461132	0	233.323735882809	0	96.7738360306144	0	628.91156462585	0	1483.05816553382	0	0.470407551754538	0.453121202492325	0	0	23.614515005248	0	7.15746154242993
208312431	Train	PS	48.4605907881671	0	189	0	21.8397790055249	174.21546961326	45.3314917127072	25.9834254143646	0	0	0	0	1.42857142857143	0	0.869813749734903	0	35.5878594249201	37.2428115015974	25.8051118210863	0	0	0	5.46923947111254	6.19839758051319	4.42409850140226	2	0	0	15.5422364560973	0	1.6906170195685	0	258.977498171052	0	153.185195211835	0	758.886621315193	0	1965.79921864159	0	0.687883582238726	0.50220858296591	0	0	32.719960711014	0	6.27887197845226
208314604	Train	PS	4.26239069738493	2	741	1	62.1909476661952	64.7920792079208	18.997171145686	32.5162659123055	0	0	0	0	1.34372881355932	0	0.826278135518903	0	56.1073876618431	24.4607768469155	34.1972581873572	0	0	0	6.99822978233501	4.95599321054096	6.06166296026124	0	0	0	30.7173630995997	1	3.11349305238468	0	2713.15510171772	1	871.418389592891	0	2964.26984126984	1	15175.7588399131	1	0.132426314924045	0.442973388313902	2	0	72.2401151398969	1	10.7009399143709
208332444	Train	WS	129.87639531308	0	162	0	17.3741935483871	60.7612903225806	22.6645161290323	61.1548387096774	0	0	0	0	1.10271903323263	0	0.935336966102241	0	32.0981818181818	19.4872727272727	32.68	0	2	0	5.01899860098213	4.58590326390813	4.98852501846691	2	0	0	14.3826884659156	0	2.25080374883959	0	236.803388512671	0	105.208367737416	0	649.875283446712	0	1557.82562391878	0	0.326952309915491	0.425969686298522	0	0	21.4479566096806	0	8.08817251916354
208333254	Test	WS	68.4132389844068	0	350	0	157.305389221557	144.74251497006	103.631736526946	97.9850299401198	0	0	0	0	1.1231101511879	0	0.901586878284828	0	64.7702265372168	52.831715210356	65.3948220064725	0	0	0	7.54197719648972	6.26516472034928	6.66980229220419	1	0	0	21.1128789601058	0	1.53020035891747	0	617.61153749281	0	403.614816774541	0	1400.37641723356	0	4927.6629659398	0	0.263425210679819	0.469317595673078	0	0	31.2254233333892	0	11.6566095562908
208336782	Train	WS	107.809179892919	0	218	0	246.298076923077	825.528846153846	129.365384615385	115.610576923077	1	1	0	0	1.00932400932401	2	0.98689739320761	1	91.7584415584416	88.1116883116883	92.8753246753247	0	0	0	6.94124066526995	6.80015983407383	5.77752258767703	0	0	0	16.6611852038584	0	1.06139159539339	2	252.78678998294	0	238.165434020843	0	872.090702947846	0	2421.67745272952	0	0.428053890259501	0.0258517794335168	0	2	13.9199129843248	0	13.9199129843248
208340302	Test	PS	177.318542558009	1	212	0	70.1724137931034	315.990147783251	55.3940886699507	56.7142857142857	0	0	0	0	1.04593639575972	0	0.973110551347426	1	54.0162162162162	45.2864864864865	47.3675675675676	0	0	0	6.58988256254881	4.43422159726785	5.41438635684674	0	2	0	16.4597124350765	0	1.68179077920448	0	306.797340663614	0	182.423012694085	0	851.126984126984	0	2334.88423407735	0	0.325843703429732	0.339733779572491	0	0	19.5922579902945	0	11.3553765010957
208341267	Test	PS	174.550946692318	1	231	0	53.158371040724	35.8914027149321	132.475113122172	122.493212669683	0	0	0	0	1.35812964930925	0	0.840841623644274	0	57.8711340206186	121.159793814433	82.4329896907217	0	0	0	6.54829847335296	7.06446294923066	5.3964134233537	0	1	0	17.1739566108716	0	2.68626829870473	0	440.437870724463	0	163.95900250799	0	926.596371882086	0	2652.22098108233	0	0.679377190546234	0.5901484778936	0	0	39.3941426551715	0	6.25945193905659
208384275	Train	PS	148.262842603576	1	512	0	25.8527607361963	124.345603271984	38.8220858895706	81.0674846625767	0	0	0	0	1.50024073182475	1	0.741985096227775	2	37.4310148232611	30.9840364880274	49.0524515393387	0	0	0	5.857497389344	5.75644628658078	6.16213130610724	2	0	0	25.546338005508	0	3.53676570242928	1	1663.36662904658	0	470.307271953036	0	2050.25170068027	0	8729.40382365763	0	0.0248644786558917	0.221213535896967	2	0	75.5222605569838	1	7.20675660225971
208393988	Test	WS	66.8346594606363	0	204	0	189.45641025641	499.430769230769	157.651282051282	440.041025641026	1	1	0	1	1.01109741060419	2	0.98114037596876	1	66.8491620111732	98.5977653631285	238.418994413408	0	0	1	6.69895757556412	7.0641705857501	7.33292121116859	0	1	1	16.1321232056553	0	1.25268390319	0	249.283891607387	0	198.999836249653	0	817.585034013606	0	2198.23041663456	0	0.344732130877798	0.500252425754132	0	0	13.8759984983967	0	13.8759984983967
208396097	Test	PS	64.2066406917305	0	477	0	43.4035087719298	26.1513157894737	70.9342105263158	45.375	0	0	0	0	1.2974385781495	0	0.751644880350053	2	51.2014388489209	41.2086330935252	28.1390887290168	0	0	0	6.46044383161241	5.52723431004441	4.24029754053548	0	0	0	24.6692897427024	0	1.51249726009127	0	979.526326033926	0	647.621884600846	0	1911.89115646259	0	7860.83281588098	0	0.102509660852702	0.116416588282911	2	2	55.7039379743939	0	8.99927266424666
208397446	Train	WS	147.270389499489	1	474	0	43.0397350993377	165.971302428256	81.2185430463576	206.041942604857	0	0	0	0	1.08528784648188	0	0.929317241423623	0	48.6061320754717	68.1981132075472	137.507075471698	0	0	0	6.33359950721021	5.5341289876739	6.36601810335061	0	0	0	24.588006853714	0	1.77505529520494	0	1050.69047851971	0	591.919858135126	0	1899.31292517007	0	7783.38653690487	0	0.642552919284953	0.611265386115052	0	0	33.7876603329807	0	14.5496669939394
208399814	Test	WS	42.5333384666439	0	177	0	523.266272189349	489.011834319527	73.189349112426	407.467455621302	1	1	0	1	1.03714285714286	0	0.96668890389996	0	189.10355987055	67.336569579288	222.47572815534	1	0	1	7.24993402206061	4.3709839413869	6.84756715815499	1	2	0	15.0181893906284	0	1.06349386508483	2	185.318638905861	0	174.254544374903	0	708.573696145125	0	1773.58232765417	0	0.802203472746184	0.550825070563392	1	0	13.0460368939555	2	13.0460368939555
208402918	Test	PS	53.1206291070412	0	509	0	20.8909465020576	14.679012345679	45.4917695473251	63.7510288065844	0	2	0	0	1.199207135778	0	0.858185802258876	0	34.5121412803532	30.1876379690949	37.2582781456954	0	0	0	5.50725970131931	6.52661361781419	4.43160732104818	2	0	0	25.4678544467442	0	1.3743917381625	0	1027.38027244013	0	747.516333162543	0	2037.67346938776	0	8649.19522139326	0	0.689783233470576	0.144343334097719	0	2	42.6212957848496	0	12.4071733981445
208405159	Test	WS	108.037061371865	0	277	0	104.207547169811	235.075471698113	52.3622641509434	288.777358490566	0	0	0	1	1.07285974499089	0	0.953577459083108	0	66.6171079429735	47.9327902240326	150.474541751527	0	0	0	7.11232882111146	5.10618891523738	7.18576871783658	1	0	1	18.8060315975606	0	1.38600927753629	0	415.406636002954	0	299.714181380778	0	1111.07709750567	0	3482.49183383625	0	0.481274877588478	0.594030197834021	0	0	19.39919392311	0	14.8319070347331
208406896	Test	PS	129.184849972403	0	158	0	116.390728476821	165.622516556291	245.12582781457	84.5960264900662	0	0	1	0	1.13880126182965	0	0.953996033094777	0	100.992592592593	206.651851851852	44.0148148148148	1	1	0	6.4864254345507	6.5386199917443	5.01291745493987	0	0	0	14.1958923758281	0	2.16740345118803	0	223.437905495683	0	103.090130899814	0	633.104308390023	0	1497.91343742965	0	0.407370782026391	0.504471228144885	0	0	19.926307099069	0	8.3375946596292
208312489	Train	PS	65.5107907728593	0	368	0	51.7301136363636	4.05113636363636	116.147727272727	10.9801136363636	0	2	0	0	1.43654485049834	0	0.706701872742851	2	57.8906752411576	105.726688102894	16.8842443729904	0	0	0	6.58227120844008	7.32280812857733	3.17761222580901	0	1	2	21.674323754405	0	2.30102694412635	0	819.400826536365	0	356.102230192474	0	1475.84580498866	0	5331.32663148413	0	0.438664596841214	0.383998844618725	0	0	61.1495474291864	0	6.44943383717055
208314671	Test	WS	1.65164983796551	2	178	0	140.705882352941	309.3	97.5294117647059	128.588235294118	0	0	0	0	1.07799442896936	0	0.957281918009143	0	75.7557003257329	81.3061889250814	85.9706840390879	0	0	0	6.78407468600259	4.28874896500459	6.47086814189744	0	2	0	15.0625563687959	0	1.65403202319898	0	233.16689492193	0	140.968791203313	0	712.766439909297	0	1789.34744648663	0	0.560964039768175	0.704084452708983	0	1	17.0587501988898	0	11.0294936160961
208332509	Test	PS	172.394224274303	1	193	0	27.3513513513514	57.1297297297297	49.2486486486486	79.6594594594595	0	0	0	0	1.48419721871049	1	0.883732636905876	0	38.7742946708464	42.2915360501567	65.6269592476489	0	0	0	5.69875298577779	6.25596252530166	6.07790117409051	2	0	0	15.7130353916335	0	4.36937599747026	1	430.218272757975	0	98.4621769806624	0	775.657596371882	0	2031.32254393012	0	0.847262232047967	1	1	1	38.8735854949771	0	5.33212378539284
208335056	Test	PS	4.36790730798544	2	256	0	21.6326530612245	1.15918367346939	40.2367346938776	26.1224489795918	0	2	0	0	1.28115942028986	0	0.823004921353248	0	34.5402298850575	27.616091954023	20.7011494252874	0	0	0	5.53304487576148	6.22477200351234	5.00004325524111	2	0	0	18.0824497411445	0	2.79490787037604	0	524.390029084561	0	187.623368427527	0	1027.22222222222	0	3095.78236772001	0	0.258061121408251	0.0185152620263093	0	2	39.3631811275951	0	6.89014720039392
208340374	Test	PS	63.9947321099184	0	626	1	51.7959866220736	2.14715719063545	124.153846153846	98.0334448160535	0	2	0	0	2.28246371125932	1	0.72044091224255	2	48.8531073446328	74	51.6967984934087	0	0	0	6.74573139784734	7.61766413361655	6.96820480927512	0	1	1	28.250413990633	1	2.05954203008775	0	1716.55868708128	0	833.46620850857	0	2507.26077097506	1	11805.1924604198	0	0.717243530477076	0.543023578794235	0	0	106.28014707896	1	6.28486607600808
208341333	Train	PS	41.1594787153388	2	168	0	24.2360248447205	0.84472049689441	54.4844720496894	21.8633540372671	0	2	0	0	1.40677966101695	0	0.798936731562767	0	38.9704797047971	44.0258302583026	14.6457564575646	0	0	2	5.54279531632188	5.82451818650114	3.09643650713785	2	0	2	14.658420046165	0	1.91184973274055	0	231.040035064946	0	120.846335937585	0	675.031746031746	0	1649.14981297158	0	0.656011834412688	0.0443367283997689	0	2	36.0199314987935	0	5.15072916145996
208384337	Test	PS	57.6458396630264	0	335	0	22.371875	198.51875	13.85625	103.71875	0	0	0	0	1.14328136599852	0	0.880912736199089	0	36.8909710391823	18.5741056218058	71.1192504258944	0	2	0	5.54695694700777	4.70266881797932	5.7387313533349	2	0	0	20.6656568470223	0	1.67068258874373	0	605.192435762704	0	362.242618580097	0	1341.67800453515	0	4621.10954015349	0	0.465314223021941	0.475064944292922	0	0	32.152119602236	0	10.9783311337804
208394062	Train	PS	85.7280103481782	0	395	0	33.816976127321	34.6763925729443	73.7612732095491	94.6949602122016	0	0	0	0	1.84024767801858	1	0.711143991315466	2	46.1047040971168	67.5402124430956	76.9089529590288	0	0	0	6.13978464144879	6.74630306116	6.05410338172809	0	0	0	22.4308070512421	0	2.38746654969754	0	925.128847650617	0	387.493951598115	0	1580.66439909297	0	5909.26302480367	0	0.6618061926077	0.557158753679002	0	0	73.6641057702705	1	5.74506497120804
208396168	Test	PS	47.6630023277045	0	444	0	33.2382075471698	41.122641509434	67.5212264150943	85.188679245283	0	0	0	0	1.30162283156128	0	0.674214519077146	2	44.0773263433814	46.9213630406291	46.4416775884666	0	0	0	6.17790736022848	6.48391261137144	5.71069807781147	0	0	0	23.7879574389546	0	1.90374019192614	0	985.31291362099	0	517.566902143347	0	1777.72335600907	0	7048.06792182987	0	0.586193695497636	0.467689210707667	0	0	65.1008509754188	1	7.19310211993716
208397480	Train	PS	174.262787225512	1	283	0	24.6851851851852	2.65185185185185	55.8888888888889	16.9481481481482	0	2	0	0	1.53264604810997	1	0.879946843804319	0	36.8534482758621	39.7629310344828	19.8405172413793	0	0	0	5.64782297164267	6.59727653598811	3.37934627337266	2	0	2	18.9826179279967	0	5.60812839281542	1	859.362049082206	0	153.235088230707	0	1132.04081632653	0	3581.51638253735	0	0.787691867475442	0.602235437411273	1	0	58.5583746371729	0	5.20885544951429
208399884	Train	WS	39.4308353249283	2	225	0	48.3441860465116	303.386046511628	17.9627906976744	169.027906976744	0	0	0	0	1.07795100222717	0	0.951494306523554	0	47.7157360406091	19.4670050761421	94.0304568527919	0	2	0	6.37893208255548	4.49869918420931	6.20361040290786	0	2	0	16.9392217923337	0	1.38721622867139	0	303.704565593203	0	218.930949131179	0	901.439909297052	0	2544.94842600732	0	0.521003716247832	0.299865413010487	0	0	18.3026200706016	0	12.857052315813
208316722	Test	WS	63.159065672981	0	278	0	331.462406015038	219.992481203008	9.77443609022556	62.4774436090226	1	0	0	0	1.04504504504505	0	0.961469930954065	0	113.843177189409	13.8391038696538	39.3584521384929	1	2	0	7.67550969111327	2.14035324403171	4.34152294770237	1	2	0	18.8414812644552	0	1.39205020783207	0	418.669626618937	0	300.757561949549	0	1115.26984126984	0	3502.22263651628	0	0.417641281194555	0.629723717227262	0	0	21.6343657009357	0	13.4448868370047
208320975	Test	WS	68.7876500415438	0	244	0	321.742489270386	234.618025751073	106.768240343348	87.6738197424893	1	0	0	0	1.03711340206186	0	0.96027581308382	0	128.804651162791	85.3488372093023	45.3255813953488	1	0	0	7.48099209953028	5.86805756013714	6.68205547311012	1	0	0	17.6340547565374	0	1.26106075165773	0	326.680669208314	0	259.052284974277	0	976.909297052154	0	2871.14533939802	0	0.184452422134605	0.317871819438055	2	0	15.5798361932073	0	15.5798361932073
208335133	Train	WS	167.202560052007	1	281	0	124.234200743494	254.966542750929	100	286.330855018587	0	0	0	0	1.09511111111111	0	0.910693282669237	0	66.260162601626	55.0121951219512	143.524390243902	0	0	0	7.28998591080709	6.76025944869252	7.3081681710955	1	0	1	18.9474323223473	0	2.07421015095606	0	519.728279197624	0	250.566838156715	0	1127.84807256236	0	3561.63750412753	0	0.308913110505241	0.222221690710569	0	0	29.3380743429659	0	10.0484541852369
208397504	Train	WS	101.869971880823	0	204	0	206.728205128205	296.646153846154	59.3692307692308	455.861538461538	1	0	0	1	1.02475247524752	0	0.978309237308215	1	82.7158774373259	36.8551532033426	177.869080779944	0	0	1	7.05076967266247	4.95851442111114	7.30853717269594	1	0	1	16.1321232056553	0	1.21390361836162	0	245.394921370297	0	202.153546342915	0	817.585034013606	0	2198.23041663456	0	0.431151693475011	0.206707413053093	0	0	13.7699795508845	0	13.7699795508845
208405335	Test	WS	157.341270907586	1	432	0	52.2324455205811	290.273607748184	48.4624697336562	229.825665859564	0	0	0	0	1.18376811594203	0	0.828065692975418	0	46.2853403141361	34.3246073298429	149.408376963351	0	0	0	6.52223697110391	5.38374875558407	7.09096090822866	0	0	1	23.4773595070533	0	1.48285276500451	0	835.97953045637	0	563.764353539055	0	1731.60317460318	0	6775.57837561893	0	0.344555185141636	0.410618673835866	0	0	41.1965543731211	0	10.9725241334688
208405410	Test	WS	97.4194424202578	0	436	0	44.2836538461538	184.192307692308	23.3822115384615	60.3197115384615	0	0	0	0	1.20229885057471	0	0.83270066859552	0	44.4980494148245	15.2392717815345	53.3146944083225	0	2	0	6.49680158140603	3.12804383595442	5.30245687279002	0	2	0	23.5624740805065	0	1.563897337631	0	867.891962705578	0	554.95456243967	0	1744.18140589569	0	6849.53819468644	0	0.055685637105052	0.678805401824877	2	1	41.3557965608238	0	11.0253198407904
208410510	Train	WS	163.616227655149	1	569	0	49.7587476979742	145.176795580111	39.7274401473297	148.441988950276	0	0	0	0	1.368	0	0.822601917838603	0	45.4488579940417	34.3088381330685	71.9692154915591	0	0	0	6.6819872464764	5.84917801987979	7.11336747841557	0	0	1	26.9199432052098	1	2.28309130053209	0	1563.80621358351	0	684.95123835786	0	2276.65986394558	0	10214.5923724993	0	0.452715351647711	0.184602308831614	0	2	57.4808502362067	0	10.2574090225504
208322146	Test	PS	3.86621811082393	2	212	0	32.3645320197044	3.12315270935961	75.9901477832512	11.9458128078818	0	2	0	0	1.21205098493627	0	0.894960309556122	0	40.5666666666667	46.6444444444444	10.7	0	0	2	5.92373370429919	6.57189495439903	2.96322101564553	0	0	2	16.4597124350765	0	2.76785504624915	0	393.583857926441	0	142.198146705625	0	851.126984126984	0	2334.88423407735	0	0.698521986916487	0.0046925380534124	0	2	31.0884345238996	0	7.27428448049363
208411497	Test	WS	94.2731321675688	0	186	0	1418.63483146067	488.887640449438	128.915730337079	629.865168539326	1	1	0	1	1.00813008130081	2	0.989392892183887	1	239.648318042813	46.7737003058104	280.351681957187	1	0	1	7.087983150024	6.30802198408648	6.81734326580326	1	0	0	15.4128952077838	0	1.0569684305585	2	199.702067861393	0	188.938535993806	0	746.308390022676	0	1917.1288346849	0	0.524121245514814	0.037396199261629	0	2	12.8961034605152	2	12.8961034605152
208412456	Train	WS	90.4794345517902	0	420	0	19.7905236907731	142.763092269327	11.6783042394015	54.1197007481297	0	0	0	0	1.09286998202516	0	0.862064013389694	0	36.1290322580645	10.25	34.9166666666667	0	2	0	5.46419714032598	3.42210963756541	4.58065819710565	2	2	0	23.1337698600762	0	1.53557285389001	0	813.904261391089	0	530.032983670724	0	1681.29024943311	0	6482.4302830626	0	0.156844404567289	0.331429398404512	2	0	34.3804107007805	0	12.7210692073058
208312458	Train	PS	134.753936329578	0	234	0	38.3348214285714	94.267857142857	89.7767857142857	100.642857142857	0	0	0	0	1.21435897435897	0	0.900868038500835	0	48.3857868020305	91.8730964467005	76.6852791878173	0	0	0	5.90292899194743	6.39643155823844	4.99585245030227	0	0	0	17.2901290059738	0	2.60725024425901	0	442.77688062465	0	169.825233154974	0	939.174603174603	0	2706.40834133718	0	0.773312251450887	0.528754681655496	1	0	35.9774638051594	0	7.10153791031295
208314631	Test	PS	151.434122503645	1	1016	1	21.8927835051546	25.7010309278351	23.520618556701	4.24845360824742	0	0	0	2	1.58622386223862	1	0.638953339877787	2	38.1578947368421	27.7872340425532	12.01679731243	0	0	2	5.63194652791948	5.66344124800121	3.03061654311327	2	0	2	35.9799115710468	1	1.54107305541899	0	3067.54374969272	1	1990.52454970002	1	4066.96145124717	1	24388.1522297882	1	0.374963700472676	0	0	2	116.043906586255	1	9.17944762393246
208319759	Train	WS	26.3818223723109	2	321	0	415.700325732899	172.671009771987	1.39087947882736	50.7231270358306	1	0	0	0	1.0641627543036	0	0.95772109700679	0	137.698245614035	4.18947368421053	33.2771929824561	1	2	0	7.96807314340036	0.414981626003316	5.25893335271966	1	2	0	20.241533529949	0	1.34554629228455	0	510.362123262928	0	379.29733535693	0	1287.17233560091	0	4342.39033164808	0	1	0.728879278887782	1	1	22.973449871414	0	14.5774975041941
208332471	Train	PS	68.7123938613773	0	160	0	61.9738562091503	36.4444444444444	150.869281045752	39.1633986928105	0	0	0	0	1.45371775417299	0	0.858641792181703	0	65.851711026616	137.699619771863	40.4828897338403	0	0	0	6.15350645060831	6.28808220528672	4.2854633368887	0	0	0	14.2895956530211	0	1.56807648065711	0	193.839516170777	0	123.616110924352	0	641.489795918367	0	1527.77163320208	0	0.423031263359703	0.696904080553856	0	1	31.0540639371088	0	5.56090288654586
208333281	Train	WS	126.353557842482	0	434	0	298.44578313253	224.404819277108	111.38313253012	173.339759036145	1	0	0	0	1.15366705471478	0	0.896623044682402	0	117.56	83.8309677419355	114.249032258065	1	0	0	8.06963532734585	5.64759703163371	5.9857906733456	1	0	0	23.5341367592731	0	1.30158541258353	0	788.914669799591	0	606.118247924786	0	1739.98866213152	0	6824.85518903131	0	0.262723486496766	0.191538366191499	0	2	33.4176384029637	0	13.4718036100982
208336809	Test	PS	22.1505938002035	2	214	0	254.380487804878	314.243902439024	308.775609756098	115.70243902439	1	0	1	0	1.07226107226107	0	0.963427120425344	0	149.106951871658	221.251336898396	130.213903743316	1	1	0	7.27818906289365	4.38003805571604	4.2021838522564	1	2	0	16.5405960299548	0	1.78418717239091	0	320.680497230329	0	179.734784664212	0	859.512471655329	0	2369.47476272646	0	0.398703582377556	0.713528032197459	0	1	19.8101330448985	0	11.349539341516
208340329	Train	PS	86.9153552802279	0	257	0	93.8617886178862	185.59756097561	185.30487804878	349.060975609756	0	0	0	1	1.26941514860978	0	0.826070418236383	0	70.9683257918552	130.764705882353	267.239819004525	0	0	1	6.99522662535647	6.9523080012347	6.24316637486476	0	1	0	18.1193151203733	0	1.51169821289891	0	388.022367265596	0	256.679781688374	0	1031.41496598639	0	3114.75546476276	0	0.60148222927212	0.375461751648694	0	0	33.9263106976699	0	8.05612159136878
208341294	Train	PS	44.3690332195011	0	175	0	179.233532934132	200.37125748503	380.395209580838	450.964071856287	1	0	1	1	1.2924791086351	0	0.874605671811447	0	157.389078498294	355.327645051195	271.313993174061	1	1	1	7.09921462179456	6.99436566967277	6.62896222667456	1	1	0	14.9290598830616	0	1.8467160735917	0	239.881260231254	0	129.896124077539	0	700.18820861678	0	1742.19194930892	0	0.0653684935121274	0.150305785838119	2	2	27.6829355389127	0	6.7965832652668
208384302	Test	PS	170.574387438981	1	240	0	20.0524017467249	1.23580786026201	46.353711790393	25.7205240174672	0	2	0	0	1.40163934426229	0	0.841433541038145	0	35.8535980148883	48.2109181141439	21.6848635235732	0	0	0	5.32869070213001	6.13473911542214	3.75145365710056	2	0	2	17.4820342064381	0	2.67156214359491	0	463.294787850267	0	173.41718550737	0	960.138321995465	0	2797.52849800614	0	0.455555664127861	0.327714662604906	0	0	40.2326079305309	0	6.35696721565069
208394015	Train	PS	36.4526261957435	2	198	0	20.952380952381	163.470899470899	20.4338624338624	68.1904761904762	0	0	0	0	1.15451174289246	0	0.845767880641701	0	34.562874251497	24.9461077844311	36.8083832335329	0	0	0	5.31064239575206	5.21451826882239	5.15333124689597	2	0	0	15.881997619324	0	1.61874447935511	0	270.397957538871	0	167.041778975886	0	792.428571428572	0	2097.55811415215	0	0.0109339181402279	0.208378660881064	2	0	27.614255376881	0	7.67703505608373
208396124	Test	PS	117.724180902138	0	259	0	70.9233870967742	8.58870967741935	116.241935483871	92.4838709677419	0	2	0	0	1.09514563106796	0	0.934053847545952	0	60.4669603524229	71.9118942731278	66.2334801762115	0	0	0	6.62234025475431	6.5464007602334	3.27651911150214	0	0	2	18.1928217715705	0	1.77463608050293	0	425.553067291372	0	239.797371397278	0	1039.80045351474	0	3152.81738813198	0	0.748740749746073	0.375729081116367	1	0	26.3261071440896	0	10.252479728253
208397473	Train	PS	33.3173825778664	2	207	0	51.0858585858586	231.434343434343	77.6464646464647	290.742424242424	0	0	0	1	1.34597156398104	0	0.797803147651845	0	52.2485549132948	72.1098265895954	198.93063583815	0	0	1	6.29391774906265	5.63458963989626	6.82107833716881	0	0	0	16.2557428158038	0	2.57066226322674	0	365.377539551559	0	142.133622443631	0	830.163265306123	0	2249.15342265737	0	0.581414683810594	0.720150432171792	0	1	36.632542550404	0	6.03745244425169
208399841	Train	WS	148.949980162369	1	190	0	279.851648351648	423.137362637363	58.978021978022	382.642857142857	1	1	0	1	1.02624671916011	0	0.97355565113633	1	104.951951951952	42.7897897897898	167.108108108108	1	0	1	7.13540762091362	5.61644333405678	7.32367499732304	1	0	1	15.5851116726064	0	1.10363931566077	0	210.980449861147	0	191.167935816811	0	763.079365079365	0	1982.11285330392	0	0.539160736690769	0.456051868206467	0	0	13.3201792505639	0	13.3201792505639
208402945	Test	PS	69.9453137262327	0	284	0	15.3505535055351	167.018450184502	11.8819188191882	47.0738007380074	0	0	0	0	1.22338568935428	0	0.806171248350927	0	29.0701030927835	15.3463917525773	27.5319587628866	2	2	0	5.03701879556155	4.70414005194823	4.03547683119102	2	0	0	19.0177384352261	0	2.35665189896195	0	560.174332776602	0	237.699226187518	0	1136.2335600907	0	3601.43210785512	0	1	0.121326349516639	1	2	41.0155930919527	0	7.32173423496742
208405186	Train	PS	124.65756749947	0	189	0	112.53591160221	247.513812154696	223.154696132597	365.745856353591	0	0	0	1	1.3509234828496	0	0.8703253225681	0	96.9435736677116	201.84012539185	239.388714733542	1	1	1	6.83880312194036	5.96038089073852	5.61877002627293	0	0	0	15.5422364560973	0	1.40786958517965	0	236.330963804697	0	167.864244168994	0	758.886621315193	0	1965.79921864159	0	0.496374102544318	0.174210898255318	0	2	31.99367732113	0	6.20845280878293
208406923	Test	PS	89.5717825100492	0	535	0	29.3307240704501	55.2700587084149	66.3600782778865	71.0684931506849	0	0	0	0	1.5351401010565	1	0.683491954002023	2	40.6684841875682	54.5856052344602	59.0370774263904	0	0	0	5.96615725220954	6.70276931790116	5.3418465942892	0	0	0	26.1146779585702	0	2.24195809854379	0	1414.70746889586	0	631.014232520556	0	2142.49206349206	0	9325.08171114798	0	0.4717869271341	0.361172014687454	0	0	78.4799391020298	1	7.26905760809827
208335083	Train	PS	4.88736812382392	2	254	0	83.9423868312757	237.592592592593	80.5843621399177	145.127572016461	0	0	0	0	1.10717797443461	0	0.88290851556053	0	73.509009009009	93.3018018018018	91.945945945946	0	0	0	6.99237755094153	6.09848663569015	6.76014403844701	0	0	0	18.0084925815648	0	1.32581390076235	0	356.756787769628	0	269.085116368513	0	1018.83673469388	0	3057.95229642673	0	0.0642322966026609	0.719004194477573	2	1	25.398037053057	0	10.4929871136686
208316749	Train	WS	127.97261117256	0	595	1	99.3785211267606	99.3908450704225	84.3045774647887	73.2024647887324	0	0	0	0	1.4675	1	0.905141911823871	0	55.3	49.6884615384615	41.5307692307692	0	0	0	7.52382890611873	6.37564526467718	6.42846017498483	1	0	0	27.5326739880276	1	2.79679086056853	0	1851.71459594396	1	662.085471620692	0	2381.47845804989	1	10928.0783324997	0	0.557562059524272	0.186765003860644	0	2	68.4597624831016	1	9.18658700840642
208321002	Test	WS	56.3331340400414	0	230	0	142.718181818182	256.722727272727	2.96363636363636	41.3181818181818	0	0	0	0	1.06236559139785	0	0.966996745802848	0	73.72	7.115	24.71	0	2	0	7.03852708624534	1.4332164360674	5.02605135190581	1	2	0	17.135057451953	0	1.92803272403835	0	370.606278121972	0	192.219910741826	0	922.403628117914	0	2634.23986028172	0	1	0.0290494436962402	1	2	22.7376707414181	0	10.7180385389518
208405362	Test	PS	129.087114149329	0	299	0	32.8986013986014	203.132867132867	54.506993006993	44.5734265734266	0	0	0	0	1.22757475083056	0	0.85553629849393	0	46.1676300578035	56.9460500963391	44.6184971098266	0	0	0	6.04880883654688	5.62934272636777	4.88978523773663	0	0	0	19.5369714143786	0	1.64043665153082	0	506.699332409155	0	308.88076777382	0	1199.12471655329	0	3904.54421826274	0	0.0454440254968785	0.692274532029343	2	1	35.7057275823987	0	8.83622851616382
208410537	Test	PS	74.5835477203226	0	165	0	52.1582278481013	26.9113924050633	85.4493670886076	40.0949367088608	0	0	0	0	1.16369047619048	0	0.8950597312557	0	51.9390681003584	85.5376344086021	27.9247311827957	0	0	0	6.22066249535177	6.30367825885102	5.43195412816927	0	0	0	14.521208726504	0	1.58190926278654	0	204.313924258897	0	129.156538282731	0	662.453514739229	0	1603.27095985576	0	0.448458816608389	0.468270013690488	0	0	23.7429273792674	0	7.41674500714712
208322173	Test	PS	5.6852430987759	2	201	0	24.9791666666667	3.94270833333333	54.4166666666667	34.5885416666667	0	2	0	0	1.14805825242718	0	0.911427984740848	0	38.5823529411765	27.2352941176471	23.6235294117647	0	0	0	5.63502970561554	6.11521596961581	4.87237362712872	2	0	0	16.0075489613909	0	2.68030179507187	0	356.25850580533	0	132.917310453757	0	805.006802721089	0	2147.69763480176	0	0.708474230325239	0.469219697574634	0	0	28.2965761901753	0	7.63082792786239
208411524	Train	WS	0.030876385332345	2	168	0	1308.47204968944	780.136645962733	116.260869565217	738.614906832298	1	1	0	1	1.03244837758112	0	0.973760628536224	1	442.773195876289	52.8144329896907	386.945017182131	1	0	1	7.11809288739619	6.63744644028246	7.24396035638069	1	0	1	14.658420046165	0	1.76847437050423	0	222.208030230433	0	125.649562095195	0	675.031746031746	0	1649.14981297158	0	0.747141731671165	0.0213709019221459	1	2	13.3201792505639	0	13.3201792505639
208412483	Train	PS	106.51569939637	0	251	0	91.7083333333333	59.0458333333333	191.7	247.579166666667	0	0	0	0	1.27630285152409	0	0.885954947734275	0	80.6635514018692	161.392523364486	177.177570093458	0	1	1	6.88696799378491	6.9255998664288	6.60860736628434	0	0	0	17.8969838154131	0	3.3120721508236	1	553.46263635834	0	167.104643605277	0	1006.25850340136	0	3001.49869158266	0	0.700486802021971	0.74821210741085	0	1	36.2552886396948	0	7.35068690691433
208312459	Test	WS	27.2451667955482	2	537	0	56.8576998050682	134.054580896686	128.33918128655	146.397660818713	0	0	0	0	1.68674698795181	1	0.761883507937762	2	66.5944206008584	135.068669527897	111.931330472103	0	0	0	6.70263874245361	7.18772643522348	5.90734940021965	0	1	0	26.1657330961809	0	1.58002780090947	0	1194.62049797681	0	756.07561923226	0	2150.87755102041	0	9379.88132042787	0	0.422763772762948	0.188328290402753	0	2	71.7384589438231	1	7.8827496926798
208314632	Test	PS	12.6831099393352	2	336	0	26.0623052959502	20.8909657320872	30.981308411215	10.3613707165109	0	2	0	0	1.17446176688938	0	0.864189019280916	0	43.935593220339	34.0237288135593	20.2610169491525	0	0	0	5.76265691788218	5.9170248494016	4.43388174223624	2	0	0	20.6979217485536	0	1.44953789671688	0	566.361712220515	0	390.718803215351	0	1345.87074829932	0	4642.78790532778	0	0.444407288220019	0	0	2	32.604213219802	0	10.8261043830949
208319760	Train	PS	81.9232936851346	0	325	0	68.3086816720257	125.906752411576	32.2926045016077	51.1768488745981	0	0	0	0	1.12645461598138	0	0.902651850399366	0	53.2972027972028	24.0979020979021	30.3636363636364	0	0	0	6.81394917896151	2.77412936990225	5.75591881125676	0	2	0	20.3729734404562	0	1.7439431384439	0	592.41806631918	0	339.700333835305	0	1303.9433106576	0	4427.53373931463	0	0.093759629400055	0.494306921461875	2	0	33.1762365226823	0	10.1813211775904
208332472	Train	PS	107.201435873223	0	157	0	69.9733333333333	338.853333333333	122.813333333333	93.84	0	1	0	0	1.17592592592593	0	0.89275036769361	0	74.5361216730038	134.269961977186	82.254752851711	0	0	0	6.47359060706624	6.32576461112442	4.95992087987269	0	0	0	14.148808025969	2	1.4917971598512	0	183.532646463194	0	123.02788301427	0	628.91156462585	0	1483.05816553382	0	0.481922946994668	0.73944356669269	0	1	22.3691042355006	0	7.5911006833922
208333282	Train	WS	25.349818947554	2	258	0	200.161943319838	226.736842105263	150.550607287449	186.376518218623	1	0	0	0	1.08155339805825	0	0.944707856496801	0	95.8967032967033	102.2	118.797802197802	1	0	0	7.40768352704897	5.82137545910883	6.59977047050733	1	0	0	18.1561056458085	0	1.43618356148154	0	380.515152988343	0	264.948829100795	0	1035.60770975057	0	3133.76716430751	0	0.49002384121197	0.576719367569488	0	0	20.4016751794703	0	13.2296920446119
208336810	Train	PS	108.245010607238	0	170	0	61.1717791411043	4.33128834355828	119.631901840491	30.521472392638	0	2	0	0	1.13837375178317	0	0.903317525456319	0	52.1003460207612	72.2456747404844	21.6574394463668	0	0	0	6.3039197951939	6.69919255312591	4.60975554224777	0	0	0	14.7491851242892	0	1.31205366984637	0	194.974922856716	0	148.602856222753	0	683.417233560091	0	1679.97454915123	0	0.0953837296987656	0.0140262245957945	2	2	21.7115627460462	0	8.46068006787084
208340330	Train	PS	142.895710176885	1	432	0	36.5762711864407	16.2857142857143	91.3292978208232	53.6585956416465	0	2	0	0	1.66159052453469	1	0.678236820159471	2	40.792531120332	65.6528354080221	39.9986168741355	0	0	0	6.28314969632086	7.15425996682635	5.69345965063176	0	1	0	23.4773595070533	0	1.474001283501	0	833.480721012232	0	565.454542232539	0	1731.60317460318	0	6775.57837561893	0	0.858839048622686	0.684513421742419	1	1	78.104115620648	1	5.94857792928547
208341295	Test	PS	67.3692267262406	0	201	0	62.1302083333333	5.3125	143.432291666667	57.6041666666667	0	2	0	0	1.12515489467162	0	0.878965534479717	0	49.1802325581395	76.7383720930233	42.1511627906977	0	0	0	6.55140662566745	7.01322063869069	4.31974069103984	0	1	0	16.0075489613909	0	1.48756479946766	0	265.406368689259	0	178.41667723264	0	805.006802721089	0	2147.69763480176	0	0.195635120237529	0.124049862677547	2	2	25.83294636426	0	8.18611669855879
208384303	Test	PS	91.0213799698838	0	229	0	30.9634703196347	2.1324200913242	54.365296803653	142.383561643836	0	2	0	0	1.31545064377682	0	0.875119461028545	0	40.5364583333333	53.7604166666667	90.2864583333333	0	0	0	5.8614973962336	6.25104097643528	6.33656733114686	2	0	0	17.0960697849347	0	4.06045937477172	1	534.164851310305	0	131.552812627349	0	918.210884353742	0	2616.29955936636	0	0.414623313278316	0.777796446628289	0	1	40.0705690919064	0	6.09493026422648
208394016	Test	PS	35.9239519100133	2	445	0	119.750588235294	141.865882352941	10.9764705882353	249.025882352941	0	0	0	0	1.60290016731735	1	0.876324795841593	0	65.8482490272374	13.5888456549935	127.438391699092	0	2	0	7.52065033335005	4.12979392592879	6.93263657146478	1	2	1	23.8159927550351	0	3.15333108280385	1	1272.59358992387	0	403.571193923701	0	1781.91609977324	0	7073.01682038	0	0.441144192317952	0.208016500854866	0	0	58.5504840633826	0	8.02468767916482
208396125	Test	PS	83.8074915579847	0	1016	1	63.1051546391753	86.7	106.384536082474	119.098969072165	0	0	0	0	1.30571499875218	0	0.79762180814153	0	59.3214089157953	81.0275178866263	84.055586130985	0	0	0	6.96363211646561	6.73290999778081	6.97253918376615	0	0	1	35.9799115710468	1	2.19231447082429	0	3658.73181671818	1	1668.89005451053	1	4066.96145124717	1	24388.1522297882	1	0.467716229452417	0.482384214874285	0	0	93.0713398652333	1	11.2818862171785
208397474	Test	PS	162.363151476944	1	206	0	29.2030456852792	4.84263959390863	41.0304568527919	10.1979695431472	0	2	0	0	1.5346062052506	1	0.8671405683053	0	39.8647058823529	46.4411764705882	12.9294117647059	0	0	2	5.83159162156183	5.96540737285429	4.62344254045286	2	0	0	16.2146409982825	0	3.9503294190403	1	449.508125048757	0	113.790035555557	0	825.97052154195	0	2232.13591366115	0	1	1	1	1	41.8133036235944	0	5.25179633317978
208399842	Train	PS	73.9735289302306	0	266	0	101.42125984252	241.322834645669	40.2086614173228	52.7913385826772	0	0	0	0	1.12994350282486	0	0.932236571104925	0	56.025974025974	32.2554112554113	37.9090909090909	0	0	0	7.13501111379785	4.56656760492536	4.04924678745166	1	2	0	18.4115809955137	0	2.38644925765395	0	511.503049925905	0	214.336444944465	0	1064.95691609977	0	3267.9234195839	0	0.0166249906916279	0.519815751559398	2	0	29.2294093314978	0	9.52100551163201
208402946	Test	PS	86.4322957293119	0	511	0	26.2725409836066	42.9200819672131	65.8381147540984	8.32786885245902	0	0	0	0	1.3041769041769	0	0.779704732525585	2	36.7941834451902	52.34451901566	12.8724832214765	0	0	2	5.76275143720921	6.64711731557705	2.58559356596262	2	0	2	25.5202036375357	0	2.23984815539497	0	1319.65550009066	0	589.171858329813	0	2046.0589569161	0	8702.64020581712	0	0.568826455835557	0.686606895302189	0	1	60.948640042848	0	8.74940929167205
208405187	Train	WS	96.5033137699029	0	272	0	143.496153846154	564.784615384615	197.269230769231	470.726923076923	0	1	0	1	1.04066543438078	0	0.971119198485062	1	91.3485477178423	147.423236514523	206.257261410788	0	1	1	7.22119949563442	5.62192660969854	7.05402425712227	1	0	1	18.6277713507706	0	1.13783904007887	0	365.781711535515	0	321.470523203493	0	1090.11337868481	0	3384.39712742609	0	0.193368277427755	0.260123983686865	2	0	16.3037788501363	0	16.3037788501363
208406924	Test	PS	108.271418903306	0	563	0	20.9907063197026	61.8810408921933	25.7527881040892	13.3866171003717	0	0	0	0	1.59503766061143	1	0.829081560832097	0	36.7540650406504	17.2276422764228	13.7825203252033	0	2	2	5.49948960099474	4.84246156085703	2.95814435346213	2	0	2	26.7957157624099	1	2.70788756752154	0	1679.61706358869	0	620.26839065774	0	2255.69614512472	0	10073.8321251876	0	0.00973194991001297	0.404107575664965	2	0	67.9311644799879	1	8.70644455694256
208335084	Test	PS	102.415851803388	0	216	0	136.961352657005	4.43961352657005	316.140096618357	40.2512077294686	0	2	1	0	1.5140607424072	1	0.716330968705387	2	150.521126760563	345.445070422535	46.8985915492958	1	1	0	7.07682637541869	7.39269148645879	3.88568874013882	1	1	2	16.6210860236899	0	1.4711885301644	0	295.468531554241	0	200.836619845876	0	867.897959183674	0	2404.23443989612	0	0.0625544519951211	0.432592401782587	2	0	44.9955190326255	0	5.17738944688938
208316750	Train	WS	30.1836007128323	2	233	0	368.09865470852	344.542600896861	132.932735426009	114.995515695067	1	1	0	0	1.01939655172414	0	0.98181762758199	1	135.893203883495	136.718446601942	60.7718446601942	1	0	0	7.42861492230836	5.6642326433414	6.3700757716078	1	0	0	17.2514917978951	0	1.27853796609853	0	307.98932177481	0	240.891807628242	0	934.981859410431	0	2688.3053131333	0	0.468418815364297	0.584645726205505	0	0	14.705960102838	0	14.705960102838
208321003	Test	PS	82.3691246954123	0	187	0	307.08938547486	229.877094972067	463.435754189944	9.84916201117318	1	0	1	0	1.0911528150134	0	0.96595550664689	0	148.58024691358	297.561728395062	10.8703703703704	1	1	2	7.21144210407299	7.03814852860553	2.93180822616048	1	1	2	15.456129220361	0	1.95867525691028	0	274.146253674644	0	139.965138533019	0	750.501133786848	0	1933.30708397283	0	0.487998936210076	0.503930972774215	0	0	21.0047257298993	0	9.30679507641788
208405363	Test	PS	108.321591211752	0	163	0	56.5576923076923	196.115384615385	104.871794871795	205.025641025641	0	0	0	0	1.20180722891566	0	0.874971688117354	0	69.5090909090909	116.2	220.090909090909	0	0	1	6.31031802695361	4.96597383800356	5.00487082324149	0	0	0	14.4290096436988	0	1.71402438391305	0	208.649306676601	0	121.730652512808	0	654.068027210885	0	1572.92564537682	0	0.80909079016026	0.858275991164225	1	1	23.8703385660444	0	7.28933382037009
208410538	Train	WS	69.8902585278016	0	365	0	55.9799426934097	182.226361031519	55.0057306590258	107.441260744986	0	0	0	0	1.05783972125436	0	0.941387008628324	0	51.7956989247312	48.3640552995392	67.5437788018433	0	0	0	6.70250182876351	5.95473674438112	6.02606888324975	0	0	0	21.5817639418017	0	1.7914041179051	0	713.767016198635	0	398.439977370002	0	1463.26757369615	0	5263.31589320052	0	0.165171673122362	0.388474580533771	2	0	28.8964011230522	0	13.0132712633624
208322174	Train	PS	121.986631026189	0	238	0	21.9517543859649	15.8289473684211	32.3552631578947	109.592105263158	0	2	0	0	1.2795156407669	0	0.846917281579357	0	37.4382871536524	23.9068010075567	46.7329974811083	0	0	0	5.52781941364987	5.95879415812265	6.51576445776038	2	0	0	17.4438220641206	0	2.98174490823542	0	486.249383908973	0	163.07544705316	0	955.945578231293	0	2779.22409494159	0	0.7372699376047	0.0532829884265449	1	2	38.5692437353251	0	6.73303497147855
208411525	Test	WS	45.2999271458058	0	286	0	247.106227106227	189.732600732601	28.6849816849817	149.538461538462	1	0	0	0	1.1986301369863	0	0.925264878856104	0	104.416326530612	20.9877551020408	63.3265306122449	1	2	0	7.59541487898092	4.90576949280044	6.26767327511366	1	0	0	19.0877855910899	0	3.42976483361372	1	683.278400988498	0	199.220189761108	0	1144.61904761905	0	3641.37382740498	0	0.147832663596061	0.077832936904416	2	2	37.852531813431	0	8.08586057844562
208412484	Train	WS	100.583530744435	0	168	0	157.105590062112	454.490683229814	62.4285714285714	258.074534161491	0	1	0	0	1.01197604790419	2	0.98757974101553	1	64.6190476190476	57.1836734693878	151.43537414966	0	0	0	6.67228892770135	5.49123391412898	6.84142224888243	0	0	0	14.658420046165	0	1.35666715783922	0	194.624280627701	0	143.457648770448	0	675.031746031746	0	1649.14981297158	0	0.471517676540704	0.78310034287605	0	1	12.5341321320507	2	12.5341321320507
208312460	Train	PS	112.445748799094	0	163	0	59.5897435897436	0	149.089743589744	8.43589743589744	0	2	0	0	1.37406855439642	0	0.935135044257231	0	60.1672862453532	135.795539033457	13.4312267657993	0	0	2	6.40618096568691	6.88143074445274	1.85702483762626	0	0	2	14.4290096436988	0	3.88382041790208	1	314.078362672359	0	80.8684050438187	0	654.068027210885	0	1572.92564537682	0	0.732831068635897	0.633234120639984	1	0	30.9301121897149	0	5.68485463393976
208314633	Test	PS	74.0585779363329	0	1969	1	23.2458754656732	21.5886109632783	24.3006918573709	15.4002128791911	0	2	0	0	1.66879795396419	1	0.61081450410809	2	38.5929405066894	27.7799601480216	21.0358667805295	0	0	0	5.70018522732182	5.56886094454576	4.94605484051292	2	0	0	50.0769205733344	1	3.07842551648764	0	11688.9646611515	1	3797.05943786749	1	7878.16553287982	1	65752.3782756005	1	0.0857881280664009	0.342793355162078	2	0	185.069570042055	1	11.0726118522541
208319761	Train	PS	90.8237249520111	0	201	0	86.609375	95.15625	71.75	58.25	0	0	0	0	1.00765306122449	2	0.996499383853876	1	60.2103746397695	53.5821325648415	35.8703170028818	0	0	0	6.69468670381509	4.14620435112366	5.76160194844663	0	2	0	16.0075489613909	0	4.05821411435575	1	438.370047006396	0	108.020433287559	0	805.006802721089	0	2147.69763480176	0	0.391884386842546	0.512139245753563	0	0	28.1956223486941	0	7.2863950972148
208332473	Test	PS	130.250385220846	0	193	0	163.875675675676	281.081081081081	377.951351351351	325.102702702703	0	0	1	1	1.10478654592497	0	0.948852309556056	0	126.976119402985	257.608955223881	269.740298507463	1	1	1	7.05284456855932	7.24810377426981	6.48286913109851	1	1	0	15.7130353916335	0	1.37920873464667	0	241.709735142907	0	175.252468368995	0	775.657596371882	0	2031.32254393012	0	0.746628680290614	0.344185979569246	1	0	20.7717680840517	0	9.75179061728984
208333283	Train	PS	5.1418003404236	2	243	0	43.9698275862069	5.0301724137931	4.80603448275862	2.86637931034483	0	2	0	2	1.46666666666667	1	0.865611959433024	0	50.4653465346535	11.460396039604	8.42574257425743	0	2	2	6.29295863753446	2.88797237118431	2.80770191753542	0	2	2	17.5961727476797	0	4.43334548855615	1	608.582298677993	0	137.273826334748	0	972.716553287982	0	2852.68141769716	0	0.0238353196099675	0	2	2	44.9079772211609	0	5.77683602025879
208336811	Test	PS	9.1482706296108	2	232	0	76.3288288288288	208.797297297297	24.2027027027027	26.5045045045045	0	0	0	0	1.11111111111111	0	0.91381542377551	0	58.7920792079208	31.8267326732673	24.8267326732673	0	0	0	6.76256037764187	4.69974990125859	2.02271524559138	0	0	2	17.2127678617494	0	1.80645626191509	0	363.634212903466	0	201.296992664502	0	930.78911564626	0	2670.24282931034	0	0.489020970336853	0.812184018739113	0	1	25.0430098678791	0	9.6999958518687
208340331	Test	PS	141.058381568518	1	248	0	50.2911392405063	3.31645569620253	116.523206751055	10.746835443038	0	2	0	0	1.06130653266332	0	0.94576709529342	0	44.1593533487298	62.3394919168591	13.7390300230947	0	0	2	6.26790075575869	6.93865133344157	4.12842278716054	0	0	0	17.7847759141926	0	1.53906785429228	0	370.231147529675	0	240.555441722172	0	993.680272108844	0	2945.39682830161	0	0.859050514869119	0.174057452698919	1	2	23.4472061733945	0	11.1201416026411
208341296	Test	PS	97.9124127267358	0	170	0	72.159509202454	118.699386503067	156.58282208589	214.398773006135	0	0	0	0	1.35260115606936	0	0.846966143483321	0	74.1971830985916	125.570422535211	127.471830985915	0	0	0	6.44128396406248	6.82713582289455	6.37347465623669	0	0	0	14.7491851242892	0	2.18804155723433	0	251.78551397851	0	115.073460623282	0	683.417233560091	0	1679.97454915123	0	0.0233310830221158	0.305289431864189	2	0	30.2925576687047	0	5.98616233675747
208384304	Test	PS	99.0652285381424	0	401	0	28.3263707571802	2.09138381201044	62.4255874673629	35.1436031331593	0	2	0	0	1.70955882352941	1	0.749235903105973	2	39.1145374449339	45.2672540381791	29.8663729809104	0	0	0	5.88920924504881	6.73085038225128	5.288221772577	0	0	0	22.6085969425854	0	1.74870141590839	0	810.732423825313	0	463.619698851885	0	1605.82086167801	0	6050.8927706122	0	0.465024745267772	0.23746033226102	0	0	64.6962507653767	1	6.61027275748176
208394017	Test	WS	3.63093037298438	2	473	0	21.0995575221239	156.130530973451	7.49115044247788	97.0398230088496	0	0	0	0	1.13679745493107	0	0.850839607118237	0	37.0715137067938	10.8951132300358	56.4088200238379	0	2	0	5.52467609957358	3.81573793088315	6.380432563889	2	2	0	24.5608527793299	0	1.45845416540043	0	949.23904826893	0	650.852848713495	0	1895.1201814059	0	7757.62796244119	0	0.441392128536878	0.376033426300809	0	0	40.4685427500962	0	12.2124405183984
208396126	Test	WS	43.6871846940511	0	216	0	128.565217391304	371.256038647343	29.2222222222222	136.289855072464	0	1	0	0	1.02771362586605	0	0.972344931978825	1	62.7052631578947	33.2263157894737	74.6684210526316	0	0	0	6.86346986799641	4.958037313791	5.65524995872972	0	0	0	16.6210860236899	0	1.28169863298336	0	275.784611393784	0	215.171183222573	0	867.897959183674	0	2404.23443989612	0	0.332308931695263	0.735507933089186	0	1	14.5560266693977	0	14.5560266693977
208397475	Train	PS	1.54741658755716	2	257	0	66.0975609756098	3.55284552845528	130.10162601626	2.0609756097561	0	2	0	2	1.23253588516746	0	0.855368336774211	0	90.3087557603687	173.847926267281	6.59447004608295	0	1	2	6.67617680119592	6.6390185234391	2.60315412185155	0	0	2	18.1193151203733	0	4.00030220518544	1	631.205263729368	0	157.789394739018	0	1031.41496598639	0	3114.75546476276	0	0.498945055292911	0	0	2	42.7423755707545	0	6.40672338495088
208399843	Train	WS	170.486973896725	1	542	0	160.295366795367	134.07722007722	52.3918918918919	174.698841698842	0	0	0	0	1.02735849056604	0	0.954565606324797	0	75.793489318413	58.8168870803662	87.2990844354018	0	0	0	7.51722752472997	5.64749298003876	6.48415682780913	1	0	0	26.2929372153899	1	1.27874492894156	0	1090.45601461626	0	852.754908298128	0	2171.84126984127	0	9517.34769162153	0	0.368677055106313	0.433470786981187	0	0	23.1705786499226	0	23.1705786499226
208402947	Train	PS	102.864516043055	0	283	0	32.4111111111111	211.503703703704	47.6703703703704	152.214814814815	0	0	0	0	1.14185639229422	0	0.905613791221442	0	40.8255578093306	43.4381338742393	101.470588235294	0	0	0	5.98404724561311	6.37769720043998	7.12822254141178	0	0	1	18.9826179279967	0	1.38630341926702	0	427.264041193216	0	308.203842863723	0	1132.04081632653	0	3581.51638253735	0	0.483429480262638	0.825628158444407	0	1	28.2179849432254	0	10.6051898025287
208405188	Test	WS	29.520631951109	2	270	0	27.4302325581395	231.596899224806	13.4651162790698	79.6705426356589	0	0	0	0	1.16087751371115	0	0.830440212165198	0	37.5548387096774	14.6430107526882	56.9268817204301	0	2	0	5.85960229796919	3.95101693763257	5.47555120910587	2	2	0	18.5559877644885	0	1.83015674039438	0	458.559032273705	0	250.557245809936	0	1081.72789115646	0	3345.42158546754	0	0.627403248265115	0.65606883561489	0	1	33.6835162605563	0	8.5109539235067
208406925	Test	PS	109.983964469755	0	247	0	32.8686440677966	121.389830508475	55.9194915254237	81.5466101694915	0	0	0	0	1.35992023928215	0	0.870261883276254	0	44.5571428571429	45.2666666666667	53.0380952380952	0	0	0	5.96782364601073	5.5195152195007	5.37193116750565	0	0	0	17.7472156274632	0	2.0176439913646	0	421.22275478096	0	208.769612768045	0	989.487528344671	0	2926.77475436974	0	0.102206923228686	0.335498239505105	2	0	36.9089415557181	0	7.12110978093963
208335085	Test	PS	103.906083838275	0	169	0	49.5061728395062	216.925925925926	33.6172839506173	55.1172839506173	0	0	0	0	1.08124076809453	0	0.88077579222053	0	50.2620689655172	40.2137931034483	39.2137931034483	0	0	0	6.17498956759458	4.46361813939208	6.05732362769521	0	2	0	14.7038726205099	0	1.35130537071471	0	196.05179532356	0	145.083265094896	0	679.224489795919	0	1664.53839644834	0	0.0252541016916806	0.438617959993267	2	0	22.0561133670041	0	8.04336954428881
208316751	Train	PS	14.9658185030593	2	335	0	203.03125	277.00625	247.228125	172.075	1	0	1	0	1.10676691729323	0	0.950463390858933	0	113.467796610169	172.95593220339	81.9423728813559	1	1	0	7.7050613872254	5.26610828574744	6.63293157333184	1	0	0	20.6656568470223	0	1.98344246563573	0	659.411203396685	0	332.457943611352	0	1341.67800453515	0	4621.10954015349	0	0.488501951669985	0.362715016277155	0	0	32.1188592596148	0	10.8510026019213
208321004	Train	WS	167.857060527709	1	220	0	116.266666666667	311.233333333333	15.9714285714286	11.6857142857143	0	0	0	0	1.03218390804598	0	0.970782116437454	1	73.5090909090909	20.6311688311688	12.4701298701299	0	2	2	6.91699228908746	1.06993327864062	3.57176623672151	0	2	2	16.7410954234785	0	1.8826389288438	0	341.534051364818	0	181.412402629201	0	880.476190476191	0	2456.68932047713	0	0.246676102220634	0.582095959957961	0	0	19.8504022531039	0	11.4849280770229
208405364	Train	PS	91.6336425593416	0	196	0	44.5347593582888	320.631016042781	9.10695187165775	76.8181818181818	0	0	0	0	1.11337579617834	0	0.92248093862941	0	41.9611940298507	11.1253731343284	61.9731343283582	0	2	0	6.2026617598673	2.45981310954104	4.96898343745911	0	2	0	15.7977423956548	0	2.47257224708954	0	328.895896774106	0	133.01770945672	0	784.043083900227	0	2064.35177775843	0	0.0591755069636153	0.766591503054314	2	1	26.1538014305487	0	7.8652616322701
208410539	Test	WS	78.0617946576878	0	228	0	69.3073394495413	236.490825688073	62.6743119266055	33.8899082568807	0	0	0	0	1.06578947368421	0	0.95819966794424	0	62.1378446115288	62.3182957393484	37.922305764411	0	0	0	6.71917376087624	4.26970109914685	3.34559402082609	0	2	2	17.0569930029002	0	1.45189589755569	0	317.229838329294	0	218.493515177886	0	914.018140589569	0	2598.40017142669	0	0.237843585571309	0.509633059486233	0	0	19.8347283403128	0	12.0488867030308
208322175	Test	WS	44.6848138749062	0	571	0	35.605504587156	181.757798165138	55.8385321100917	159.183486238532	0	0	0	0	1.19840566873339	0	0.833304054764405	0	41.852652259332	44.5795677799607	74.9941060903733	0	0	0	6.2031734791476	5.77901069148222	7.41131963330188	0	0	1	26.9694739613598	1	1.59020223549291	0	1312.32826762753	0	825.258723913662	0	2285.04535147392	0	10271.0785178504	0	0.639200870442772	0.327693475993556	0	0	47.3518006667714	0	12.4958492683899
208411526	Test	WS	11.4787092050501	2	247	0	768.127118644068	356.949152542373	14.1779661016949	115.381355932203	1	1	0	0	1.04646464646465	0	0.965759106271362	0	246.539170506912	16.7741935483871	79.9953917050691	1	2	0	7.70995284808703	4.52241705807315	6.19392117382542	1	2	0	17.7472156274632	0	1.45690850653693	0	357.93625873571	0	245.682043264696	0	989.487528344671	0	2926.77475436974	0	0.636698406442267	0.559603222887653	0	0	16.0039119832559	0	16.0039119832559
208412485	Train	PS	53.2071390659896	0	168	0	29.2981366459627	1.31055900621118	79.3664596273292	40.4099378881988	0	2	0	0	1.1700288184438	0	0.878801326073544	0	48.9285714285714	54.6428571428571	45.2571428571429	0	0	0	5.81122510664374	6.37797788431447	5.5038584925954	2	0	0	14.658420046165	0	1.44716207500081	0	201.010595786479	0	138.899850444441	0	675.031746031746	0	1649.14981297158	0	0.933785286731078	0.907519158032092	1	1	28.3688164864917	0	6.41056918456824
208312461	Train	PS	72.3325548690758	0	219	0	31.0622009569378	11.1866028708134	65.933014354067	52.5837320574163	0	2	0	0	1.26008968609865	0	0.807861476278249	0	41.6486486486486	57.7567567567568	32.3891891891892	0	0	0	5.87376459579662	6.09115001256774	5.00005398304786	0	0	0	16.7011881070672	0	1.94128417301693	0	344.338462913741	0	177.376639494571	0	876.283446712018	0	2439.1624464411	0	0.640159673811382	0.127301325832728	0	2	32.9228472588928	0	7.09979495438295
208314634	Test	PS	99.7009474852712	0	242	0	22.2987012987013	27.1125541125541	17.3852813852814	23.2380952380952	0	0	0	0	1.3872255489022	0	0.755746740314601	2	38.2019950124688	23.0847880299252	24.8204488778055	0	0	0	5.58884957325996	5.0034328947219	5.40253667619099	2	0	0	17.5582090082051	0	1.98634065126797	0	404.730921303665	0	203.757054987174	0	968.52380952381	0	2834.25724617368	0	0.806693846549439	0.209682133999465	1	0	44.0764707152334	0	5.95715977188129
208319762	Train	WS	31.4315981932644	2	221	0	227.270142180095	259.36018957346	0.758293838862559	32.3317535545024	1	0	0	0	1.06502242152466	0	0.959919450907798	0	88.476439790576	2.62303664921466	23.0157068062827	0	2	0	7.22927720998813	0.486771288279338	3.56848306681932	1	2	2	16.7809078350483	0	2.39191668106278	0	387.720047388542	0	162.095966995083	0	884.668934240363	0	2474.25797500299	0	0	0.019482587924306	2	2	24.0272122046722	0	9.72836394257818
208332474	Test	PS	103.359664492054	0	171	0	42.0426829268293	1.10365853658537	98.4512195121951	67.140243902439	0	2	0	0	1.31258840169731	0	0.856986902819452	0	48.4175438596491	86.4035087719298	64.3684210526316	0	0	0	6.04952296844949	6.46024398330522	4.75837723324046	0	0	0	14.7943588445368	0	2.13877323837121	0	251.228955730066	0	117.464044912676	0	687.609977324263	0	1695.4581249365	0	0.456613363457739	0.805249731399798	0	1	29.7977560076708	0	6.21747708222297
208333284	Test	PS	88.4616830210662	0	177	0	119.414201183432	2.63313609467456	58.0591715976331	18.2011834319527	0	2	0	0	1.12359550561798	0	0.94597171431841	0	76.4750830564784	52.3421926910299	23.2724252491694	0	0	0	6.81124191858445	4.67036317469175	2.84409470624112	0	0	2	15.0181893906284	0	2.96201082092286	0	309.275079866701	0	104.413892644167	0	708.573696145125	0	1773.58232765417	0	0.346148286279643	0.788887343621866	0	1	25.0288747070886	0	7.45447407001592
208336812	Train	PS	90.2632067023152	0	211	0	73.5049504950495	134.316831683168	53	84.2277227722772	0	0	0	0	1.04545454545455	0	0.943667153104488	0	48.9449035812672	42.2892561983471	60.3553719008264	0	0	0	6.44235015864778	2.92005578263596	5.6990966280618	0	2	0	16.4191212205478	0	3.64536612911698	1	448.352072477348	0	122.992329603379	0	846.934240362812	0	2317.65265972492	0	0.0948980443355732	0.380421548777354	2	0	29.6707058931722	0	7.38340578976306
208340332	Test	PS	34.0330306912017	2	200	0	38.1623036649215	2.82198952879581	89.0837696335079	16.2146596858639	0	2	0	0	1.21242236024845	0	0.878734163129957	0	44.0381231671554	55.0762463343109	18.3489736070381	0	0	0	6.00725299620616	6.71785780445563	4.20474916319496	0	0	0	15.9658082150875	0	1.71267592582934	0	282.559034453943	0	164.981027754634	0	800.814058956916	0	2130.94061354198	0	0.716542060525867	0.471118308844004	0	0	27.9083789128824	0	7.55856946379456
208341297	Train	PS	68.4821467602988	0	196	0	30.4705882352941	123.700534759358	55.9679144385027	86.8449197860963	0	0	0	0	1.3134328358209	0	0.875264719421752	0	36.4662576687117	39.9570552147239	55.1840490797546	0	0	0	5.80145074337086	6.31525258292884	6.00803862810763	2	0	0	15.7977423956548	0	2.53963318211532	0	333.326204103703	0	131.249743644501	0	784.043083900227	0	2064.35177775843	0	0.448152308325205	0.505738928881583	0	0	33.7869371829994	0	6.23570503027633
208384305	Train	PS	52.2775623232425	0	317	0	32	2.73927392739274	75.1122112211221	32.3102310231023	0	2	0	0	1.54440154440154	1	0.835087887072912	0	42.1753731343284	55.8619402985075	36.5335820895522	0	0	0	6.08998516340726	6.75472423194928	5.53221857932698	0	0	0	20.1092345076227	0	3.68902400120821	1	828.592949517448	0	224.610343886641	0	1270.40136054422	0	4257.79981299777	0	0.464681100523602	0.0710011706234003	0	2	51.5538342603233	0	6.58244344541156
208394018	Test	WS	132.804973854902	0	316	0	97.8145695364238	285.086092715232	114.509933774834	674.026490066225	0	0	0	1	1.12861736334405	0	0.932220762554444	0	57.6464285714286	66.0178571428571	379.310714285714	0	0	1	6.78338219550549	6.80451670833699	7.66854909448169	0	0	1	20.076023527885	0	1.32118497971133	0	493.416625356159	0	373.465209590837	0	1266.20861678005	0	4236.73899694782	0	0.386964399722151	0.455392791969505	0	0	28.0131151655152	0	11.6369002782559
208396127	Test	PS	102.027726064965	0	305	0	101.93470790378	167.151202749141	57.1683848797251	144.463917525773	0	0	0	0	1.06058091286307	0	0.959230941008554	0	65.7829313543599	52.5844155844156	76.7551020408163	0	0	0	7.17256711783222	4.891191966024	6.18951046209585	1	0	0	19.7070091845035	0	1.86133128171066	0	553.952940445693	0	297.611148476794	0	1220.08843537415	0	4007.38233363748	0	0.32530024706222	0.524426713126312	0	0	24.7630873651809	0	12.7514800591151
208397476	Train	WS	178.772431064666	1	405	0	58.0981912144703	4.35917312661499	88.6459948320413	2.05167958656331	0	2	0	2	1.29079754601227	0	0.853070388773368	0	74.6046176046176	123.565656565657	6.07647907647908	0	0	2	6.70681773532062	5.41265879114927	2.61501417021176	0	0	2	22.7263508481623	0	5.76486089076425	1	1495.14190542526	0	259.354377105715	0	1622.59183673469	0	6145.93189416613	0	0.68449993581976	0	0	2	61.5190562094003	0	6.94314570628587
208399844	Test	WS	29.8399260678601	2	275	0	194.593155893536	277.882129277567	30.3384030418251	95.9847908745247	1	0	0	0	1.08941605839416	0	0.927900541629854	0	86.9051546391753	28.8886597938144	74.9340206185567	0	0	0	7.54447374208362	3.07115069179448	5.23761091984959	1	2	0	18.7349310345062	0	1.25224247148343	0	390.39063223386	0	311.753227608864	0	1102.69160997732	0	3443.14187754229	0	0.653985411072753	0.181507314342928	0	2	22.7608095108242	0	12.6183098939966
208402948	Train	PS	102.094288885599	0	253	0	41.198347107438	52.0702479338843	100.851239669421	15.0123966942149	0	0	0	0	1.43214629451396	0	0.760468500381515	2	46.1873479318735	106.596107055961	20.3138686131387	0	0	0	6.36858996884973	6.78861702758141	2.90749032110253	0	0	2	17.9713998695122	0	3.67007830000186	1	589.905254132622	0	160.733697189055	0	1014.64399092971	0	3039.09548103257	0	1	0.814994432839293	1	1	55.9706301048975	0	4.86444940276128
208405189	Train	WS	71.0027315617265	0	377	0	31.2888888888889	196.286111111111	17.4222222222222	68.1027777777778	0	0	0	0	1.2257217847769	0	0.884535072502674	0	42.6548536209553	17.6471494607088	37.9306625577812	0	2	0	6.01577071546245	4.88876544586901	6.18656292811604	0	0	0	21.9192391413055	0	3.78070485544971	1	1086.32978975952	0	287.335253952348	0	1509.38775510204	0	5514.10519350664	0	0.478583641413658	0.223562563078952	0	0	51.6383623715172	0	7.73376275305149
208406926	Train	PS	99.564086262354	0	165	0	33.746835443038	523.018987341772	23.0886075949367	113.094936708861	0	1	0	0	1.10911808669656	0	0.897105658545356	0	41.6571428571429	26.3357142857143	101.978571428571	0	0	0	5.75955646388136	2.92456590094934	4.66477009722364	2	2	0	14.521208726504	0	1.41569544219429	0	193.28230571344	0	136.528168384761	0	662.453514739229	0	1603.27095985576	0	0.800797099309562	0.78634698864089	1	1	22.3959922904621	0	7.82769954399903
208335086	Train	PS	21.2362501092375	2	176	0	46.7083333333333	115.095238095238	29.1964285714286	87.0535714285714	0	0	0	0	1.09348441926346	0	0.95637328143022	0	43.2508250825083	32.1617161716172	55.1848184818482	0	0	0	6.22203453559516	4.60670294147356	6.50955693157035	0	0	0	14.9736909538835	0	1.33029048860302	0	205.427563880396	0	154.423087017724	0	704.380952380953	0	1757.86378245908	0	0.628291444329195	0.491585075550111	0	0	18.8986781562354	0	9.78929939251145
208316752	Test	WS	139.8641914489	0	376	0	84.3091922005571	158.99721448468	35.6545961002786	34.1866295264624	0	0	0	0	1.28047182175623	0	0.920604412784875	0	53.8253477588872	19.4636785162287	19.1020092735703	0	2	0	6.9842592474073	2.41410611664633	3.84901819544161	0	2	2	21.8887745829539	0	4.73651664093524	1	1210.8567218326	0	255.642872943335	0	1505.19501133787	0	5491.14571776021	0	0.0128131854708532	0.0202212526307014	2	2	51.4196106131006	0	7.77685656775578
208321005	Test	PS	84.431974431172	0	168	0	182.850931677019	293.124223602484	191.242236024845	5.63354037267081	1	0	0	0	1.17979197622585	0	0.942114268716791	0	108.215277777778	123.055555555556	6.82638888888889	1	0	2	6.76635878501649	3.84856427622682	2.07367127357457	0	2	2	14.658420046165	0	2.10464016269783	0	242.409307746755	0	115.178505116059	0	675.031746031746	0	1649.14981297158	0	0.0865665443862857	0.191192231092452	2	2	22.1305206007197	0	7.96896231057319
208405365	Test	PS	91.966505709501	0	569	0	23.939226519337	99.974217311234	35.5009208103131	38.5543278084715	0	0	0	0	1.59034066407934	1	0.603958362912422	2	38.158221302999	31.564632885212	30.3092037228542	0	0	0	5.71382313583023	5.64128547356766	5.42112038017823	2	0	0	26.9199432052098	1	1.60247832250399	0	1310.13900489281	0	817.570500951065	0	2276.65986394558	0	10214.5923724993	0	0.543906648793432	0.293328003672495	0	0	90.5481281336936	1	6.71119118467568
208410540	Train	WS	77.8034871469487	0	342	0	73.2721712538226	202.354740061162	70.6788990825688	174.186544342508	0	0	0	0	1.06835066864785	0	0.954725961485196	0	63.255737704918	60.2885245901639	95.4098360655738	0	0	0	6.95817531692159	4.61021640255056	6.90801873609366	0	0	1	20.8904647016642	0	1.76416891095232	0	642.411433232742	0	364.143948600682	0	1371.02721088435	0	4773.56592566679	0	0.265313820098132	0.203073751468589	0	2	25.5397123075259	0	13.8104362693648
208322176	Test	PS	106.76884274647	0	324	0	26.8387096774194	2.09032258064516	57.758064516129	67.9935483870968	0	2	0	0	1.1141975308642	0	0.856879386357333	0	38.8274647887324	36.169014084507	33.2183098591549	0	0	0	5.87374630293779	6.5014463754357	6.2340385116469	0	0	0	20.3401930918849	0	1.4917192955209	0	545.265029135054	0	365.527905130871	0	1299.75056689342	0	4406.19625031652	0	0.0032816087601116	0.193123160839777	2	2	33.1488774583936	0	10.2450601931911
208411527	Train	WS	5.84895463656983	2	245	0	654.205128205128	359.816239316239	8.23076923076923	86.7179487179487	1	1	0	0	1.03909465020576	0	0.966443703912273	0	218.879350348028	10.2204176334107	51.5058004640371	1	2	0	7.66523651446071	3.25241365161411	4.81590308597823	1	2	0	17.6718555603799	0	1.92472200827618	0	406.190107916537	0	211.03832458399	0	981.102040816327	0	2889.64892588334	0	0.494856965053532	0.238992106551567	0	0	19.2554433362794	0	13.2279054408251
208412486	Test	PS	88.320728074602	0	150	0	72.4236111111111	31.5277777777778	135.951388888889	11.8402777777778	0	0	0	0	1.03839732888147	0	0.961588906617277	0	53.2196078431373	73.5098039215686	20.7725490196078	0	0	0	6.24521308827964	6.6417739750234	3.66616729520102	0	0	2	13.8629440528877	2	3.41171101019021	1	261.066656448932	0	76.5207415484986	0	603.755102040817	0	1394.97053353956	0	0.496095448277126	0.738983263429078	0	1	23.2134146469402	0	6.76185934118451
208312462	Test	PS	58.5762718993627	0	189	0	66.7569060773481	0	173.314917127072	89.7292817679558	0	2	0	0	1.30690537084399	0	0.871268923299596	0	74.9424920127796	176.731629392971	74.9169329073482	0	1	0	6.52864309162291	6.93916111661657	5.00977759588688	0	0	0	15.5422364560973	0	2.54317133926012	0	317.634174989107	0	124.896883700142	0	758.886621315193	0	1965.79921864159	0	0.469891943985856	0.341015230136219	0	0	33.9946190352042	0	6.02802317807154
208314635	Test	PS	107.362422148418	0	314	0	22.27	23.2533333333333	15.67	24.6233333333333	0	2	0	0	1.60432766615147	1	0.725327014635706	2	38.088122605364	21.4367816091954	28.4521072796935	0	0	0	5.61856752270026	4.77829590057012	5.5975639598736	2	0	0	20.0094362017386	0	2.313814644248	0	646.498788248387	0	279.408201454486	0	1257.8231292517	0	4194.72194297219	0	0.520809804198388	0	0	2	56.9092255811478	0	5.9584039048981
208319763	Train	WS	12.557209258977	2	274	0	236.190839694656	182.709923664122	46.6870229007634	93.2900763358779	1	0	0	0	1.02407407407407	0	0.973571595402465	1	95.0819672131148	57.0286885245902	46.1065573770492	1	0	0	7.50943745759191	4.28429357175276	6.37794984685025	1	2	0	18.6992793732093	0	1.27938108412493	0	392.349813088587	0	306.671575777553	0	1098.49886621315	0	3423.5228650789	0	0.105110177314285	0.397075477461243	2	0	16.0296364935279	0	16.0296364935279
208332475	Test	PS	105.493147619285	0	189	0	49.3093922651934	6.41436464088398	116.254143646409	34.707182320442	0	2	0	0	1.14877102199224	0	0.879894866023281	0	56.88125	101.43125	24.3875	0	0	0	6.32989077973859	6.83101356650269	4.83007602323216	0	0	0	15.5422364560973	0	2.29975340760688	0	302.050840281464	0	131.340533851313	0	758.886621315193	0	1965.79921864159	0	0.763592232314323	0.495917900627436	1	0	28.0766979917007	0	7.214592441264
208333285	Train	PS	75.4955014319868	0	232	0	31.6261261261261	2.91891891891892	30.009009009009	70.6036036036036	0	2	0	0	1.18008474576271	0	0.878303837968374	0	39.3529411764706	27.3529411764706	34.381074168798	0	0	0	5.83309840219959	5.17652494759519	6.40356442352601	2	0	0	17.2127678617494	0	3.67631762945233	1	518.749302197791	0	141.105680869874	0	930.78911564626	0	2670.24282931034	0	0.666150855540282	0.1396074675294	0	2	37.888866698287	0	6.52888047710733
208336813	Train	WS	41.6923652745774	2	181	0	362.468208092486	345.387283236994	175.364161849711	440.820809248555	1	1	0	1	1.02762430939227	0	0.97167993454250	1	116.556962025316	73.3924050632911	208.101265822785	1	0	1	7.13971753395021	6.84269974212772	7.12379332873538	1	0	1	15.1948800500125	0	1.03823169321412	2	189.643449447185	0	182.66004658372	0	725.344671201814	0	1836.92087897122	0	0.483284889554104	0.702439819183921	0	1	12.9582079220993	2	12.9582079220993
208340333	Test	PS	172.192854722375	1	190	0	96.7582417582418	5.31318681318681	255.054945054945	1.30769230769231	0	2	1	2	1.19104084321476	0	0.955386122463432	0	61.1128526645768	126.166144200627	2.60501567398119	0	0	2	6.79183990106183	7.16367820897807	0.538273870718377	0	1	2	15.5851116726064	0	5.86665503453353	1	486.433983685649	0	82.9150479825896	0	763.079365079365	0	1982.11285330392	0	0.710752754185249	0.326445887714145	0	0	35.4511773014554	0	5.61034350486182
208341298	Train	WS	20.5608678291378	2	418	0	145.77694235589	395.684210526316	258.832080200501	349.914786967419	0	1	1	1	1.02203182374541	0	0.972715039887212	1	73.0026525198939	116.755968169761	272.973474801061	0	0	1	7.35984753835705	7.51164363793639	5.01612425577194	1	1	0	23.0760075480623	0	1.09508124909262	0	682.187983636709	0	622.95650135729	0	1672.90476190476	0	6433.99381881727	0	0.329747322397331	0.170496806385731	0	2	19.6750742884454	0	19.6750742884454
208384306	Test	PS	109.618867793773	0	714	1	32.4398826979472	35.3460410557185	11.0087976539589	2.79032258064516	0	0	0	2	1.33380232149138	0	0.882374346373159	0	43.4523809523809	15.6650793650794	7.14285714285714	0	2	2	6.1878589178275	3.3740405102017	2.11911263445858	0	2	2	30.1693818470541	1	4.8433320946548	1	3206.04959796344	1	661.951221866802	0	2859.45124716553	1	14377.9794247954	1	0.734443819514368	0.463244563548063	1	0	78.6791143663226	1	9.468817278849
208394019	Train	WS	90.561359020549	0	370	0	24.7167138810198	197.481586402266	20.328611898017	92.2974504249292	0	0	0	0	1.17060013486177	0	0.862877131837937	0	41.0680061823802	18.6321483771252	59.0463678516229	0	2	0	5.6985469347901	4.66528160580002	6.01348098558165	2	0	0	21.7050893110611	0	1.13061526272226	0	576.820956623488	0	510.183238845227	0	1480.03854875283	0	5354.06148074892	0	0.419624644833746	0.437911398429985	0	0	37.6194796212794	0	10.3301518669042
208396128	Train	PS	87.1539035903116	0	385	0	243.138586956522	430.953804347826	110.779891304348	518.73097826087	1	1	0	1	1.09090909090909	0	0.945384063312165	0	104.065502183406	100.898107714702	237.529839883552	1	0	1	7.82670671690172	4.64229023092405	8.0811869899773	1	0	1	22.1614480315865	0	2.17135158366454	0	850.860481799164	0	391.857536200188	0	1542.92970521542	0	5698.92607975377	0	0.435057461891548	0.293422220258617	0	0	30.0182283329167	0	13.2515003954998
208397477	Train	PS	138.790189838777	0	153	0	19.541095890411	4.55479452054795	32.3356164383562	3.97260273972603	0	2	0	2	1.27441860465116	0	0.721736796638379	2	30.7131147540984	32.5983606557377	8.75409836065574	0	0	2	5.18748109465071	5.68665827107678	3.46708327297049	2	0	2	13.958882526701	2	1.3933895093591	0	170.328413917881	0	122.24034469459	0	612.140589569161	0	1424.13309660357	0	1	0	1	2	33.0771968993529	0	5.10986416132813
208399845	Test	WS	24.6572004995563	2	238	0	264.666666666667	332.074561403509	24.4649122807018	177.008771929825	1	1	0	0	1.04831932773109	0	0.962509426079204	0	104.457142857143	24.6333333333333	116.895238095238	1	0	0	7.44245339132512	3.60397709441665	6.24397027679574	1	2	0	17.4438220641206	0	1.41636437609429	0	335.128465845052	0	236.611758599288	0	955.945578231293	0	2779.22409494159	0	0.675976110034784	0.686948520303248	0	1	15.429902759767	0	15.429902759767
208402949	Test	PS	94.6322249639059	0	274	0	68.4465648854962	189.328244274809	142.125954198473	293.083969465649	0	0	0	1	1.38998211091234	0	0.800394907689281	0	67.4139433551198	129.335511982571	200.080610021786	0	0	1	6.78106689447391	6.81044184667318	7.24944776273706	0	0	1	18.6992793732093	0	2.59974084007322	0	559.291882074003	0	215.13370619598	0	1098.49886621315	0	3423.5228650789	0	0.0130735080090508	0.108859031212682	2	2	49.3975115778843	0	5.93082447199034
208405190	Train	PS	118.042388873816	0	171	0	68.0182926829268	243.926829268293	108.121951219512	79.25	0	0	0	0	1.10688140556369	0	0.948291688778679	0	59.8986486486486	67.6081081081081	80.9391891891892	0	0	0	6.43262614786019	5.25808101407796	6.16134428813028	0	0	0	14.7943588445368	0	1.3460910598747	0	199.307913393205	0	148.064212989986	0	687.609977324263	0	1695.4581249365	0	0.462197963578839	0.483243613445682	0	0	18.8638723428058	0	9.48785838774847
208406927	Test	PS	76.5993510508698	0	153	0	59.1164383561644	0.191780821917808	137.232876712329	34.4315068493151	0	2	0	0	1.15248796147673	0	0.884242388266651	0	59.078125	125.421875	29.8984375	0	0	0	6.31819181254085	6.76852473008812	4.92018029522762	0	0	0	13.958882526701	2	1.8658253414728	0	197.099865427345	0	105.63682518738	0	612.140589569161	0	1424.13309660357	0	0.0324852366461287	0.467846012360624	2	0	22.746760899472	0	7.17706406810871
208335087	Train	PS	60.8075571925369	0	320	0	105.843137254902	302.339869281046	150.202614379085	174.477124183007	0	0	0	0	1.20686963309914	0	0.862097805429657	0	76.2691622103387	130.379679144385	122.814616755793	0	0	0	7.0286189398506	6.30432745530769	6.41526128452676	1	0	0	20.20853997333	0	1.16453572138897	0	472.476374948254	0	405.720808963009	0	1282.97959183673	0	4321.19072776655	0	0.438866688689889	0.0170233433314114	0	2	33.1931242974543	0	10.1129843822744
208316753	Test	PS	101.922204528638	0	243	0	35.3448275862069	1.28879310344828	85.5560344827586	8.90948275862069	0	2	0	0	1.24722502522704	0	0.907418451289963	0	42.2311435523114	50.5523114355231	12.38199513382	0	0	2	6.03970481209392	6.81476316350881	3.58627808879925	0	0	2	17.5961727476797	0	3.14988697519684	1	512.9806849079	0	162.856854530739	0	972.716553287982	0	2852.68141769716	0	0.794678135257273	0.140308318949753	1	2	37.5356979817433	0	6.91842914496306
208321006	Train	WS	33.6775218197161	2	182	0	217.022988505747	167.206896551724	438.373563218391	50.2471264367816	1	0	1	0	1.03683492496589	0	0.97435297404939	1	143.987341772152	305.341772151899	38.7594936708861	1	1	0	7.12826023434716	5.89073746149306	5.92412470131796	1	0	0	15.2387326088701	0	1.12841708067167	0	199.425297469505	0	176.73013009587	0	729.537414965987	0	1852.87093247216	0	0.691216559320315	0.513813838236486	0	0	13.426198198076	0	13.426198198076
208405366	Test	PS	78.6793477843445	0	153	0	51.6506849315069	38.2808219178082	38.013698630137	29.7054794520548	0	0	0	0	1.12721417069243	0	0.915071102706406	0	48.953488372093	40.6356589147287	33.9767441860465	0	0	0	6.24770897654454	5.76674734805272	4.84944876085652	0	0	0	13.958882526701	2	1.93266797222118	0	200.599321124405	0	103.793990487595	0	612.140589569161	0	1424.13309660357	0	0.477335574015158	0.336233944739848	0	0	21.2376329189345	0	7.66238252483662
208410541	Train	PS	114.116803481203	0	162	0	68.6	112.045161290323	76.741935483871	276.58064516129	0	0	0	0	1.11656441717791	0	0.966813205569294	0	48.7463768115942	43.1521739130435	132.268115942029	0	0	0	6.32248867929088	6.17112831884522	6.90996384074912	0	0	1	14.3826884659156	0	2.27352391313802	0	237.995563241151	0	104.681354731237	0	649.875283446712	0	1557.82562391878	0	0.706231265820487	0.530428043673048	0	0	22.3760735500646	0	7.63558038937217
208322177	Test	PS	95.9309737704567	0	184	0	37.2897727272727	213.676136363636	71	61.4772727272727	0	0	0	0	1.12449799196787	0	0.915470835577146	0	40.6751592356688	56.0509554140127	44.9872611464968	0	0	0	5.99535195164676	5.09835539646963	5.16818731887396	0	0	0	15.3260613043725	0	2.01893858713946	0	271.363921374197	0	134.409200509006	0	737.922902494331	0	1884.90860692143	0	0.548713555123207	0.435533793356676	0	0	23.9081069918654	0	8.18754594650251
208411528	Train	WS	97.9231502505217	0	182	0	573.425287356322	415.028735632184	27.6149425287356	173.798850574713	1	1	0	0	1.02896551724138	0	0.970986888079555	1	198.801282051282	23.2115384615385	97.224358974359	1	0	0	7.29351820849765	5.327729383716	5.67172045281409	1	0	0	15.2387326088701	0	2.94270116950732	0	322.046440796865	0	109.439056922924	0	729.537414965987	0	1852.87093247216	0	0.528908801221854	0.475491486471553	0	0	24.3424891987869	0	7.80461276012509
208412487	Test	PS	94.041937959285	0	190	0	70.0714285714286	327.285714285714	2.23626373626374	16.2362637362637	0	0	0	0	1.04244031830239	0	0.964151382021136	0	53.2650602409639	5.75903614457831	19.3975903614458	0	2	0	6.34334730267997	1.46729252646569	1.43260243116992	0	2	2	15.5851116726064	0	1.6202053057357	0	255.631081506643	0	157.776968512374	0	763.079365079365	0	1982.11285330392	0	0.903144857751766	0.703597136016956	1	1	17.702033881864	0	11.161601610595
208312463	Test	PS	145.661172792051	1	242	0	73.7142857142857	25.8614718614719	174.038961038961	47.5064935064935	0	0	0	0	1.66699900299103	1	0.781638669203532	2	76.5392405063291	156.726582278481	44.7367088607595	0	1	0	6.84604760855456	7.23898334868691	2.76299026482767	0	1	2	17.5582090082051	0	1.93145356145974	0	399.099933684579	0	206.631907516819	0	968.52380952381	0	2834.25724617368	0	0.439553132926692	0.737371485819423	0	1	49.646565549419	0	5.29407466171906
208314636	Train	PS	104.975801386021	0	1099	1	57.4699714013346	31.2183031458532	7.39752144899905	6.95519542421354	0	0	0	0	1.02913533834586	0	0.947967115713023	0	42.8556599110232	11.5358378645576	9.67424616905586	0	2	2	6.39164925771357	2.93911953905033	2.77496242389817	0	2	2	37.4163973158787	1	1.14293847112999	0	2970.9559206588	1	2599.40145134978	1	4398.18820861678	1	27427.3929139364	1	0.00482195780069099	0.141811344822031	2	2	33.1709114827215	0	33.1709114827215
208319764	Train	WS	118.578431245089	0	281	0	179.57249070632	191.650557620818	103.03717472119	55.4200743494424	1	0	0	0	1.16446789797713	0	0.938596738577682	0	84.4609053497942	59.3786008230453	38.2716049382716	0	0	0	7.36167443316827	5.36237677793437	5.11921341192266	1	0	0	18.9474323223473	0	3.36294520120787	1	661.774251834409	0	196.784131836796	0	1127.84807256236	0	3561.63750412753	0	0.539706803447712	0.631178080842698	0	0	35.2865453864178	0	8.44363908335952
208332476	Test	PS	89.0426079782925	0	150	0	56.9722222222222	3.80555555555556	133.229166666667	20.1180555555556	0	2	0	0	1.05843071786311	0	0.968206940223326	1	60.0836653386454	125.613545816733	16.4581673306773	0	0	2	6.227919859143	6.78784479305376	3.03731970381829	0	0	2	13.8629440528877	2	4.87600997875244	1	312.102740002372	0	64.0078140451685	0	603.755102040817	0	1394.97053353956	0	0.930356564486066	0.483339559608033	1	0	27.6747654524987	0	5.67180397393503
208333286	Train	PS	138.352836398482	0	307	0	241.279863481229	128.511945392491	38.5563139931741	3.97952218430034	1	0	0	2	1.08435708435708	0	0.92418700750135	0	111.192236598891	30.449168207024	6.9445471349353	1	0	2	7.59819034412234	2.89631594319447	1.16146372301638	1	2	2	19.7746149034273	0	1.87963408209767	0	562.418550195816	0	299.217042057547	0	1228.47392290249	0	4048.76645738324	0	0.143817216257903	0.80946663155277	2	1	26.1070936762108	0	12.2556253281825
208336814	Test	PS	103.766976558288	0	168	0	37.8260869565217	3.83229813664596	51.6459627329193	11.0621118012422	0	2	0	0	1.30583214793741	0	0.897592709610478	0	49.9124087591241	62.1094890510949	20.4744525547445	0	0	0	6.0217154840888	5.53799755172972	4.00114837697824	0	0	2	14.658420046165	0	3.82110538956476	1	326.629098703197	0	85.4802643222571	0	675.031746031746	0	1649.14981297158	0	0.919821752243712	1	1	1	33.7530292170119	0	5.45784136747861
208340334	Train	PS	66.8924053637841	0	351	0	60.555223880597	0.629850746268657	141.597014925373	92.1223880597015	0	2	0	0	1.32193732193732	0	0.846287551843233	0	56.7832512315271	114.802955665025	59.3087027914614	0	0	0	6.80097733563308	7.42271171588671	5.98791471976968	0	1	0	21.1444614444173	0	2.23444822532647	0	749.676520180604	0	335.508566134295	0	1404.56916099773	0	4949.80974512236	0	0.547610318582866	0.549277330709588	0	0	41.9051451630909	0	8.77966807832878
208341299	Train	PS	113.471668075215	0	154	0	26.9251700680272	1.30612244897959	66.0136054421769	65.6802721088435	0	2	0	0	1.22151898734177	0	0.913159704635646	0	37.8482490272374	46.9299610894942	40.5019455252918	0	0	0	5.52979900895771	6.21764846505302	5.13060473025849	2	0	0	14.006605341217	2	2.13348292751551	0	212.932590902146	0	99.8051534211765	0	616.333333333333	0	1438.78962643946	0	0.717083393464271	0.0251417573546017	0	2	24.5333369885067	0	6.75054432107597
208384307	Train	PS	146.954764200311	1	156	0	24.9194630872483	48.503355704698	39.0939597315436	96.6778523489933	0	0	0	0	1.29393468118196	0	0.838143770275489	0	38.25	32.25	68.9140625	0	0	0	5.37962846339918	5.38057408742014	6.02869457912748	2	0	0	14.1015664649482	2	2.47586082063588	0	234.079869532981	0	94.5448417705731	0	624.718820861678	0	1468.25232904751	0	0.466616008482669	0.391565935842093	0	0	29.0712520237214	0	5.79596261919464
208394020	Test	WS	65.1395821243651	0	222	0	245.783018867925	438.433962264151	34.0754716981132	222.580188679245	1	1	0	0	1.03393665158371	0	0.965141125888134	0	90.1825192802057	32.0025706940874	116.696658097686	0	0	0	7.27028106773515	5.39019548670557	6.87661811882211	1	0	0	16.8206260156617	0	1.55879469170845	0	315.22438123305	0	202.223155435282	0	888.861678004535	0	2491.86831089464	0	0.411343318021243	0.469849215202476	0	0	15.2178648647427	0	15.2178648647427
208396129	Test	WS	138.104356586055	0	325	0	271.35691318328	328.061093247588	161.254019292605	841.263665594855	1	0	0	1	1.02329192546584	0	0.972965768432711	1	78.8556701030928	96.4054982817869	486.182130584192	0	0	1	7.53296232952415	6.64252958729243	7.3198926751623	1	0	1	20.3729734404562	0	1.07915484831764	2	466.01942219798	0	431.837398427562	0	1303.9433106576	0	4427.53373931463	0	0.436177596310078	0.547146709026825	0	0	17.1776549405056	0	17.1776549405056
208399846	Test	WS	114.154201581916	0	263	0	97.7171314741036	342.286852589641	1.92828685258964	76.4382470119522	0	1	0	0	1.0706106870229	0	0.952479690720315	0	53.6782608695652	3.36086956521739	56.0217391304348	0	2	0	6.93938451612984	0.956703512890408	4.40898577818151	0	2	0	18.3025282238068	0	1.94943309145541	0	454.136386057268	0	232.958180533509	0	1052.37868480726	0	3210.19843013625	0	0.70108232383914	0.632368355653609	0	0	25.7293188792491	0	10.6736100493813
208402950	Test	WS	145.24642315973	1	318	0	70.1546052631579	193.345394736842	110.756578947368	179.355263157895	0	0	0	0	1.02070063694268	0	0.973996471213812	1	55.5905096660808	66.402460456942	132.560632688928	0	0	0	6.61609136654288	6.7720404825824	6.87072469310879	0	0	0	20.1423907288319	0	1.11095140419582	0	456.961337527781	0	411.324325980361	0	1274.59410430839	0	4278.89541160753	0	0.576057183132306	0.033513118549755	0	2	16.9656170454813	0	16.9656170454813
208405191	Test	PS	127.37824848417	0	307	0	45.0750853242321	109.293515358362	77.4232081911263	322.252559726962	0	0	0	1	1.36451612903226	0	0.867742692876446	0	49.6347992351816	55.0076481835564	171.045889101338	0	0	1	6.43481584982682	6.74871149654506	7.53482111626321	0	0	1	19.7746149034273	0	2.91432247612699	0	700.312347769949	0	240.300225354826	0	1228.47392290249	0	4048.76645738324	0	0.619513926599891	0.806219463231133	0	1	46.6090229791133	0	6.97156089002272
208406928	Train	WS	15.154454800337	2	211	0	38.519801980198	277.425742574257	40.5990099009901	144.212871287129	0	0	0	0	1.06478209658422	0	0.967377212767793	1	43.650406504065	37.8509485094851	112.750677506775	0	0	0	5.97602925816038	4.96808243414212	6.60889660468516	0	0	0	16.4191212205478	0	1.08662028712056	0	244.786526123582	0	225.273289137868	0	846.934240362812	0	2317.65265972492	0	0.743112253313969	0.705023133499831	1	1	14.6620456169099	0	14.6620456169099
208335088	Test	PS	148.465322977317	1	468	0	27.8702460850112	115.534675615213	45.7561521252796	145.841163310962	0	0	0	0	1.11218985976268	0	0.78414470213399	2	38.9421686746988	43.4746987951807	102.64578313253	0	0	0	5.9200264537991	4.86395487715871	6.81078732268949	0	0	0	24.4246295835998	0	1.13971387546172	0	825.240916918852	0	724.07727473225	0	1874.15646258503	0	7629.26289672486	0	0.783704379080494	0.597154339332372	1	0	42.8395245097627	0	11.3407930931342
208316754	Test	PS	5.66247246275225	2	176	0	76.6964285714286	2.41071428571429	175.934523809524	68.5892857142857	0	2	0	0	1.09246088193457	0	0.95164645227596	0	60.9141914191419	118.73597359736	39.7260726072607	0	0	0	6.62860455061806	6.68283260492695	5.58475128400321	0	0	0	14.9736909538835	0	1.83094181263761	0	241.003164052688	0	131.627975498306	0	704.380952380953	0	1757.86378245908	0	0.485068264533799	0.0365427980986951	0	2	19.1621132566749	0	9.61369326392808
208321007	Test	WS	112.565472568416	0	226	0	475.523148148148	339.615740740741	128.652777777778	10.2037037037037	1	1	0	0	1.09592061742007	0	0.916671029761047	0	264.638676844784	84.8015267175573	11.6921119592875	1	0	2	7.5569482081774	6.12338289625681	3.46644707764884	1	0	2	16.9785696311628	0	1.47696248712561	0	315.563605597156	0	213.657156730697	0	905.632653061225	0	2562.72451004245	0	0.505508969635903	0.0674302985485908	0	2	22.6052697773537	0	10.5141926848237
208405367	Train	WS	167.266704017381	1	340	0	44.6184615384615	200.889230769231	61.8769230769231	130.409230769231	0	0	0	0	1.14977973568282	0	0.878219650997292	0	46.5726210350584	50.4223706176962	96.6460767946578	0	0	0	6.36080075682904	5.42361031950666	6.70682327535065	0	0	0	20.826481504823	0	1.29170178012055	0	544.662808256337	0	421.662969455305	0	1362.64172335601	0	4729.83877486235	0	0.592943333862412	0.482628673608864	0	0	31.6371348576727	0	11.2812779833194
208410542	Test	WS	112.722599059813	0	593	1	38.9982332155477	129.962897526502	12.4770318021201	73.1643109540636	0	0	0	0	1.08997429305913	0	0.902676176811053	0	44.0383536014967	11.1178671655753	37.1440598690365	0	2	0	6.28820686998626	3.64207099297315	6.27178401014573	0	2	0	27.4841582252443	1	1.27524550629281	0	1243.77865123751	0	975.32486497696	1	2373.09297052154	1	10870.4104475049	0	0.370046203648193	0.285619261285416	0	0	36.5445093718471	0	16.7362076304084
208322178	Train	PS	129.174916634891	0	263	0	71.0876494023904	2.62151394422311	155.840637450199	121.601593625498	0	2	0	0	1.16086547507055	0	0.895611180684177	0	56.929203539823	103.880530973451	62.0973451327434	0	0	0	6.75907224136404	7.1697907740021	6.66315912235647	0	1	0	18.3025282238068	0	2.41443568666954	0	505.405487988518	0	209.326548136667	0	1052.37868480726	0	3210.19843013625	0	0.761715887796965	0.71336696175362	1	1	33.7221132611302	0	8.26031902790851
208411529	Test	WS	35.2318188689527	2	300	0	408.418118466899	230.745644599303	14.7770034843206	103.752613240418	1	0	0	0	1.0612582781457	0	0.964521024637438	0	137.07561436673	13.4725897920605	49.117202268431	1	2	0	7.88523911306989	3.79384164046105	5.22166829888208	1	2	0	19.5710971546467	0	1.71698254412976	0	521.10751403892	0	303.501928904606	0	1203.31746031746	0	3925.04048729262	0	0.416541306433319	0.345029454645388	0	0	23.7429572323742	0	13.3324653326412
208412488	Test	WS	49.909675921961	0	280	0	307.268656716418	486.089552238806	140.082089552239	494.317164179104	1	1	0	1	1.03577817531306	0	0.959498441204333	0	91.3018108651911	78.6177062374245	342.674044265594	0	0	1	7.37740103736498	7.10441126326505	7.11959802557729	1	1	1	18.9121812549362	0	1.22574319953582	0	397.304503329724	0	324.133557078009	0	1123.65532879819	0	3541.79554105104	0	0.477389138162636	0.171162700351342	0	2	16.5158167451607	0	16.5158167451607
208312464	Test	PS	148.301371110517	1	214	0	71.8487804878049	0.097560975609756	179.507317073171	47.8439024390244	0	2	0	0	1.372460496614	0	0.836218319188	0	68.195530726257	167.966480446927	36.072625698324	0	1	0	6.80473223349837	7.08048503843994	4.10143663723237	0	1	0	16.5405960299548	0	1.98179076548549	0	337.97240503853	0	170.538893875477	0	859.512471655329	0	2369.47476272646	0	0.0209172903473422	0.0141071149097995	2	2	36.2059816603106	0	6.41256431380105
208314637	Train	PS	107.403392507152	0	567	0	26.5822550831793	20.9537892791128	14.822550831793	15.3049907578558	0	2	0	0	1.1751563896336	0	0.864020809350684	0	42.0425321463897	23.0158259149357	23.702274975272	0	0	0	5.80979774433646	4.97481008772127	5.16603082697178	2	0	0	26.8703211478944	1	2.09580142595874	0	1490.02142726698	0	710.955441107861	0	2268.27437641723	0	10158.2101576451	0	0	0	2	2	47.9054972491918	0	12.2420195528499
208319765	Train	WS	79.6162692180062	0	359	0	131.787172011662	179.944606413994	52.6064139941691	65.1865889212828	0	0	0	0	1.09142053445851	0	0.968746710867347	1	64.5611285266458	44.9561128526646	37.730407523511	0	0	0	7.38377522541157	4.7253330453115	5.74882252778293	1	0	0	21.3954430685	0	2.25704301148272	0	780.607371514855	0	345.854007895955	0	1438.11111111111	0	5128.1707339925	0	0.208437265381489	0.365053823847056	0	0	28.631491356601	0	13.0146941142452
208332477	Train	PS	6.91960240952694	2	320	0	65.1176470588235	2.41830065359477	168.424836601307	57.062091503268	0	2	0	0	1.75460122699387	1	0.83399118732982	0	64.8499061913696	151.769230769231	40.4446529080675	0	1	0	6.85704732357423	7.48891889548143	4.43485447810051	0	1	0	20.20853997333	0	3.26932050528332	1	791.648584074683	0	242.144685048577	0	1282.97959183673	0	4321.19072776655	0	0.565676955624666	0.382892317972317	0	0	62.7136204938284	0	5.4487145549773
208333287	Test	WS	16.3699463371273	2	224	0	205.471962616822	290.710280373832	40.7429906542056	206.266355140187	1	0	0	0	1.06696428571429	0	0.947761239318412	0	87.1023017902813	40.2583120204604	120.764705882353	0	0	0	7.2822863204882	3.57977862666615	7.09976926429199	1	2	1	16.8997823400037	0	1.62153917428786	0	326.066313222306	0	201.084450127766	0	897.24716553288	0	2527.21363378182	0	0.581111775421556	0.493309264706579	0	0	20.3403955069667	0	11.5432195363769
208336815	Test	PS	95.9673108817196	0	175	0	29.0359281437126	0.508982035928144	98.6826347305389	86.502994011976	0	2	0	0	1.08039492242595	0	0.938094132031016	0	39.6868686868687	62.1313131313131	55.2020202020202	0	0	0	5.7467491134085	6.51215414264858	5.64114946152189	2	0	0	14.9290598830616	0	2.27123182177296	0	266.027779415303	0	117.129293832999	0	700.18820861678	0	1742.19194930892	0	0.481460078332229	0.395550487551137	0	0	23.4482705795984	0	7.92343970184041
208340335	Test	PS	41.1093943648932	2	249	0	41.781512605042	95.5840336134454	76.1890756302521	176.495798319328	0	0	0	0	1.11758793969849	0	0.93220033054605	0	45.7862068965517	47.3770114942529	87.3816091954023	0	0	0	6.25274444692227	6.39467196041133	6.82552813985318	0	0	0	17.8222570430464	0	1.63496630138902	0	384.00898749505	0	234.872723167937	0	997.873015873016	0	2964.05823086813	0	0.466167085877133	0.331468065224753	0	0	24.5437600506317	0	10.6233214591648
208341300	Test	PS	90.8297275084763	0	202	0	47.8911917098446	3.59585492227979	113.326424870466	80.9481865284974	0	2	0	0	1.24096385542169	0	0.845243258754665	0	54.6826347305389	109.85628742515	34.6526946107784	0	0	0	6.33420734871483	6.8163407163309	4.10177661915456	0	0	0	16.0491811486349	0	3.73616868552784	1	423.907159908456	0	113.460391001743	0	809.199546485261	0	2164.49835115586	0	0.817263765519557	0.0431581763862913	1	2	38.1110434053311	0	5.70697003630227
208384308	Test	WS	64.0368751438549	0	271	0	139.92277992278	738.745173745174	165.123552123552	701.169884169884	0	1	0	1	1.01865671641791	0	0.977458538997132	1	65.6639004149378	96.8464730290456	479.643153526971	0	0	1	6.7303689193693	7.31633269694833	6.18724383673254	0	1	0	18.5919142023143	0	1.10312014245204	0	358.082093459274	0	324.608426298265	0	1085.92063492064	0	3364.89054582786	0	0.537211270713618	0.129675326545141	0	2	15.7297696266475	0	15.7297696266475
208394021	Train	PS	122.460553657972	0	216	0	113.743961352657	373.666666666667	127.193236714976	721.942028985507	0	1	0	1	1.05607476635514	0	0.973138725762031	1	79.5826771653543	99.7296587926509	310.385826771654	0	0	1	6.99223809037357	5.64430956014763	7.5352507859967	0	0	1	16.6210860236899	0	1.15691474264181	0	262.015960162692	0	226.47819282204	0	867.897959183674	0	2404.23443989612	0	0.346732432195359	0.61655771965584	0	0	14.7937890746941	0	14.7937890746941
208396130	Train	PS	117.950557344877	0	156	0	76.7315436241611	350.677852348993	29.2281879194631	151.51677852349	0	1	0	0	1.05396825396825	0	0.972807538423792	1	47.2771535580524	24.6928838951311	84.8352059925094	0	0	0	6.25153049694501	4.43938413625509	5.83474037888758	0	2	0	14.1015664649482	2	1.89679598147841	0	204.885518656328	0	108.016634712941	0	624.718820861678	0	1468.25232904751	0	0.179293549285141	0.121816503934646	2	2	16.8327124607794	0	9.80764604034837
208399847	Train	WS	74.592645919214	0	179	0	174.263157894737	449.152046783626	62.0701754385965	157.27485380117	0	1	0	0	1.025	0	0.98174956900953	1	82.1961414790997	55.5916398713826	118.286173633441	0	0	0	7.00540032183256	4.37044226033814	5.28616956038933	1	2	0	15.1067930466239	0	1.51719852067285	0	225.287409522567	0	148.489078029588	0	716.95918367347	0	1805.15900177192	0	0.43627159124164	0.702424856167552	0	1	13.1702458171237	2	13.1702458171237
208402951	Train	WS	137.499148726108	0	327	0	47.6666666666667	183.051282051282	76.3878205128205	199.724358974359	0	0	0	0	1.10445468509985	0	0.909414004774626	0	42.7708333333333	48.3611111111111	101.881944444444	0	0	0	6.4695813337961	5.85968155429213	7.47839034072928	0	0	1	20.405701129731	0	1.25186986051528	0	504.351170734985	0	402.878275643916	0	1308.13605442177	0	4448.9055605927	0	0.00842790002098419	0.478532671090456	2	0	28.2415800793306	0	12.0809290008256
208405192	Test	PS	93.9168615021095	0	645	1	34.9399350649351	94.3603896103896	49.0730519480519	105.181818181818	0	0	0	0	1.34624322230829	0	0.754742385100848	2	45.5661375661376	49.0123456790123	83.4814814814815	0	0	0	6.22939793838436	5.80828771609359	5.71722684726188	0	0	0	28.6724352448278	1	1.96327592527578	0	1752.19843942516	0	892.487101210203	0	2582.73015873016	1	12342.1938718424	0	0.64552369662159	0.603259711585111	0	0	70.9303713120167	1	9.53898890458344
208406929	Test	PS	160.229435508672	1	310	0	47.1182432432432	220.152027027027	66.7128378378378	125.304054054054	0	0	0	0	1.25536992840095	0	0.839042810276133	0	52.7831775700935	71.5271028037383	89.5644859813084	0	0	0	6.40982777633424	5.40556651958516	6.29509126996552	0	0	0	19.8755923169591	0	2.11806602036902	0	606.218050366601	0	286.213009668595	0	1241.05215419501	0	4111.10777681065	0	0.175014882094188	0.513763186727743	2	0	37.5552010320043	0	8.77088719860886
208335089	Train	PS	111.534112213877	0	221	0	20.6303317535545	197.317535545024	7	8.36492890995261	0	0	0	0	1.13190529875986	0	0.895917762330175	0	36.6858638743456	9.7068062827225	12.303664921466	0	2	2	5.38912763080547	2.46815591587811	1.75622529369663	2	2	2	16.7809078350483	0	1.28097365703091	0	283.73658196125	0	221.500715806213	0	884.668934240363	0	2474.25797500299	0	0.491570945583696	0.888866967296801	0	1	24.753141252444	0	9.39013073354292
208316755	Test	WS	117.624890984606	0	662	1	210.957278481013	163.243670886076	46.9509493670886	36.8069620253165	1	0	0	0	2.2027128862095	1	0.836629306595982	0	92.9982653946227	36.0563746747615	30.4865568083261	0	0	0	8.24721998503786	3.47453942269763	5.26966091486391	1	2	0	29.042417453008	1	2.64692407609199	0	2114.30632972428	1	798.778608280263	0	2649.81405895692	1	12826.1676788461	1	0.407201692437244	0.654922761872089	0	1	86.7326827886332	1	8.0185617407563
208321008	Test	WS	50.1569553747604	0	188	0	270.416666666667	132.588888888889	487.666666666667	16.4611111111111	1	0	1	0	1.17724867724868	0	0.921794746330612	0	156.777777777778	296.265432098765	18.4814814814815	1	1	0	7.16124323519967	6.25435434895488	4.65703790312692	1	0	0	15.4992426352667	0	1.84202244181274	0	268.088241855388	0	145.540160515939	0	754.693877551021	0	1949.53058725225	0	0.473166765101114	0.0585601139184498	0	2	22.7524834646348	0	8.70705578866016
208405368	Train	WS	44.1026919292067	0	237	0	175.444933920705	491.039647577093	238.872246696035	510.590308370044	1	1	1	1	1.03923647932131	0	0.940185358407567	0	83.468899521531	136.392344497608	279.622009569378	0	0	1	7.22133228471789	6.97572535927576	7.61348889268581	1	1	1	17.4055260309572	0	1.29305899043848	0	318.10427477152	0	246.009097128391	0	951.75283446712	0	2760.9597892258	0	0.438559070390446	0.307160599508656	0	0	15.6237506791353	0	15.6237506791353
208410543	Train	PS	76.2378651008938	0	422	0	45.6724565756824	5.11910669975186	80.8362282878412	45.7741935483871	0	2	0	0	1.21475312314099	0	0.793811677116065	2	49.2119565217391	52.7309782608696	31.4782608695652	0	0	0	6.53216156542449	6.12380867028484	5.68042982305489	0	0	0	23.1913883051385	0	2.47729589104185	0	1041.52107149496	0	420.426593069161	0	1689.67573696145	0	6530.98768760733	0	0.211964370213395	0.19253619233119	0	2	49.9726329002748	0	8.81482755976489
208322179	Test	WS	93.6004096128344	0	193	0	25.4378378378378	384.843243243243	15.8540540540541	84.6162162162162	0	1	0	0	1.09669211195929	0	0.905071425098432	0	36.0242424242424	12.430303030303	53.0424242424242	0	2	0	5.56743818567979	3.01408539153702	5.21016614294991	2	2	0	15.7130353916335	0	2.03825733480128	0	293.838467255533	0	144.161614060464	0	775.657596371882	0	2031.32254393012	0	0.0471583679732303	0.485912199990013	2	0	24.0397123671197	0	8.56784533315295
208411530	Train	WS	91.0257236279363	0	510	0	230.100616016427	118.406570841889	2.58316221765914	40.829568788501	1	0	0	0	1.07056451612903	0	0.966870699355394	0	90.2968236582694	5.39649507119387	24.7458926615553	0	2	0	8.07430703082614	1.80540420998462	4.08711791889748	1	2	0	25.4940424788012	0	3.69877325918773	1	1690.6116089503	0	457.073599943125	0	2041.86621315193	0	8675.90399568735	0	0.836684429579456	0.198199490022278	1	2	45.6712411530795	0	11.3835361954536
208412489	Train	PS	45.8688621647379	0	331	0	66.9018987341772	110.041139240506	107.889240506329	66.7341772151899	0	0	0	0	1.69219219219219	1	0.84263368596816	0	65.3351158645276	93.6844919786096	45.4741532976827	0	0	0	6.78454370570621	6.24879451030094	5.0647272723741	0	0	0	20.5360903230725	0	2.28203290422808	0	694.085745606945	0	304.152382869223	0	1324.90702947846	0	4534.73507117389	0	0.763708094808623	0.366480683738556	1	0	55.4796359670974	0	6.2914240925148
208312465	Train	WS	117.868631267464	0	617	1	20.1052631578947	103.341256366723	35.3989813242784	84.502546689304	0	0	0	0	1.11275720164609	0	0.870456176508492	0	34.4468468468468	35.2630630630631	58.0486486486487	0	0	0	5.32184165298079	5.51055427113291	6.42107195697779	2	0	0	28.0370213205471	1	1.15532628857823	0	1256.74399962282	0	1087.78274332302	1	2469.52607709751	1	11539.6925458716	0	0.7370529432008	0.218150914504079	1	0	41.866472482654	0	15.2096157479592
208314638	Test	PS	16.9693013025597	2	179	0	18.4444444444444	28.0994152046784	5.36842105263158	9.01754385964912	0	0	0	0	1.10041265474553	0	0.927849326323452	0	38.0293159609121	13.4169381107492	20.3094462540717	0	2	0	5.12191199475103	3.27476545133195	4.29987159046044	2	2	0	15.1067930466239	0	1.47317648242702	0	221.994954856937	0	150.691351311288	0	716.95918367347	0	1805.15900177192	0	0	0	2	2	18.9947013059555	0	10.0295230609838
208319766	Test	PS	0.33064710866406	2	181	0	137.549132947977	251.202312138728	0.30635838150289	57.3121387283237	0	0	0	0	1.04033379694019	0	0.969403479417478	1	68.2547770700637	1.4140127388535	36.0891719745223	0	2	0	6.94318574204256	0.307006164959681	4.37824922990487	0	2	0	15.1948800500125	0	1.82042778195623	0	251.11776215968	0	137.944369256895	0	725.344671201814	0	1836.92087897122	0	0.717201512072461	0.361980517744091	0	0	17.717579067988	0	10.6341516625663
208332478	Train	PS	85.4281750889425	0	317	0	47.2805280528053	3.92409240924092	113.785478547855	31.2475247524752	0	2	0	0	1.32140077821012	0	0.808823902992757	0	46.6014897579143	89.2644320297952	24.586592178771	0	0	0	6.44843991153734	7.18800196562861	4.20347404808415	0	1	0	20.1092345076227	0	4.03554872388792	1	866.636129983292	0	214.750505886188	0	1270.40136054422	0	4257.79981299777	0	0.444691914165892	0.384106904954063	0	0	52.9799495051767	0	6.35579566807984
208333288	Test	WS	58.7021026082439	0	489	0	668.192719486081	127.822269807281	18.0449678800857	81.8244111349036	1	0	0	0	1.24896265560166	0	0.921926482247376	0	202.284403669725	20.5435779816514	41.5848623853211	1	2	0	8.45282718720688	3.06964290244068	6.42570886741948	1	2	0	24.9650629100647	0	1.92464247112996	0	1145.17511958825	0	595.006676183299	0	1958.01133786848	0	8146.97937141776	0	0.706144000198691	0.268077106933861	0	0	42.6283020522285	0	11.8518824175488
208336816	Train	PS	82.2472339778736	0	188	0	30.3944444444444	2.06111111111111	76.1666666666667	8.40555555555556	0	2	0	0	1.10133333333333	0	0.95559226418889	0	44.6894409937888	68.4409937888199	13.2919254658385	0	0	2	5.93104075480486	6.66227913782084	3.13486182232356	0	0	2	15.4992426352667	0	3.19085995818818	1	352.845172644675	0	110.579961912533	0	754.693877551021	0	1949.53058725225	0	0.128605769230769	0.12102445366511	2	2	27.1744075112066	0	7.23235139034875
208340336	Train	PS	47.6978858978351	0	155	0	77.885135135135	73.864864864865	181.189189189189	180.02027027027	0	0	0	0	1.2107765451664	0	0.915862913357558	0	69.2988505747126	167.337164750958	117.505747126437	0	1	0	6.48277177764959	6.53198942977898	5.49884926297298	0	0	0	14.054166107421	2	1.74599049853519	0	194.596516444223	0	111.453365071276	0	620.526077097506	0	1453.49609358578	0	0.670428361197468	0.697290497178253	0	1	22.1634000822639	0	7.46055801843634
208341301	Test	WS	114.361735029025	0	162	0	110.387096774194	530.258064516129	170.167741935484	335.677419354839	0	1	0	1	1.02469135802469	0	0.976733841461705	1	73.5035460992908	147.808510638298	259.709219858156	0	1	1	6.66455029225018	6.64147679984466	6.96303198584065	0	0	1	14.3826884659156	0	1.14653955798024	0	169.010473846343	0	147.40919549612	0	649.875283446712	0	1557.82562391878	0	0.553102546421396	0.471122486670147	0	0	12.2342652651703	2	12.2342652651703
208384309	Train	PS	149.666559978565	1	150	0	23.3472222222222	1.70833333333333	48.5138888888889	9.15277777777778	0	2	0	0	1.44849445324881	0	0.905903664223042	0	37.9173553719008	38.9421487603306	19.8099173553719	0	0	0	5.39351029026448	5.94830414729218	1.84034622719336	2	0	2	13.8629440528877	2	4.62426076497209	1	303.939011501141	0	65.7270484838187	0	603.755102040817	0	1394.97053353956	0	0.483424424158382	0.461968935862622	0	0	33.5598731897627	0	4.92705473779878
208394022	Train	PS	12.5191198908445	2	690	1	39.5128983308042	201.728376327769	45.649468892261	78.8194233687405	0	0	0	0	1.4200146092038	0	0.657817203552137	2	47.3512841756421	37.8632974316487	56.2427506213753	0	0	0	6.39203823008312	5.50200954117265	6.08988397272012	0	0	0	29.6562976424033	1	1.96333786413366	0	1938.86331485854	1	987.534214196028	1	2763.01814058957	1	13656.814728114	1	0.480643718477888	0.402322202773497	0	0	88.824195938334	1	8.07756567976255
208396131	Train	WS	95.0783897529665	0	193	0	320.735135135135	492.891891891892	252.735135135135	768.881081081081	1	1	1	1	1.03125	0	0.978563561491757	1	157.46017699115	224.463126843658	458.976401179941	1	1	1	7.13260071721972	4.45821343814741	7.03171355837138	1	2	1	15.7130353916335	0	1.38631403670425	0	242.331546184108	0	174.80277900108	0	775.657596371882	0	2031.32254393012	0	0.515677926150061	0.489872218884517	0	0	13.7699795508845	0	13.7699795508845
208399848	Train	WS	52.164706111024	0	204	0	100.117948717949	396.164102564103	18.6051282051282	149.830769230769	0	1	0	0	1.0519801980198	0	0.968701861044825	1	59.1173184357542	27.8659217877095	104.335195530726	0	0	0	6.67070231913166	2.69135640986703	5.93067545739028	0	2	0	16.1321232056553	0	1.33478724258409	0	257.323524410623	0	192.782427192258	0	817.585034013606	0	2198.23041663456	0	0.469815228183808	0.315393348358376	0	0	14.2818843127893	0	14.2818843127893
208402952	Train	PS	138.553356492823	0	199	0	44.9421052631579	0.336842105263158	117.010526315789	13.8684210526316	0	2	0	0	1.15764139590854	0	0.897190373798416	0	50.4954407294833	108.841945288754	17.7841945288754	0	0	0	6.15307773257	6.80861854860523	3.35758883988802	0	0	2	15.923958056042	0	3.94840685118799	1	425.660058373056	0	107.80552116735	0	796.621315192744	0	2114.22740161304	0	0.91700972043518	0.905837037994389	1	1	34.0965002854056	0	6.38659766923085
208405193	Test	WS	93.9244898581571	0	454	0	37.8594470046083	158.78801843318	55.2880184331797	196.152073732719	0	0	0	0	1.15725359911406	0	0.914474436546516	0	46.0037359900374	47.8019925280199	97.1419676214197	0	0	0	6.15997150388958	5.14791674925762	7.14410880031547	0	0	1	24.0668410270486	0	2.19338933056455	0	1095.25188165572	0	499.342212708684	0	1819.65079365079	0	7298.87439592274	0	0.336008286802896	0.543517764006977	0	0	42.8310966625005	0	11.0493540735159
[truncated: 1,155 more rows]
[truncated: 69 more columns]
